# Supplementary material for: PAQR-2 Regulates Fatty Acid Desaturation during Cold Adaptation in C. elegans
Source: PLoS Genet. 2013 Sep 12;9(9):e1003801. doi: 10.1371/journal.pgen.1003801 (PMC3772066; doi:10.1371/journal.pgen.1003801)
Supplement: Table S1 — PC composition (each row indicates the % of total PC that had the indicated number of carbon atoms and double bonds in its two FAs). Red and blue shadings indicate FAs that are significantly elevated or lowered, respectively, compared to the control N2 worms and based on t-tests. Note: 17:Δ is cis-9,10-methylenehexadecanoic acid and 19:Δ is cis-11,12-methylene octadecanoic acid. (XLSX) [file pgen.1003801.s006.xlsx]

## Sheet: Blad1
	N2		paqr-2		paqr-2;nhr-49(et8)		paqr-2;cept-1(et10)		N2 vs paqr-2	N2 vs paqr-2;nhr-49(et8)	N2 vspaqr-2;cept-1(et10)
	Average	SD	Average	SD	Average	SD	Average	SD	TTEST	TTEST	TTEST
PC 14:0/16:0	0.0438036	0.00254445	0.0573188	0.00645575	0.0402076	0.00705577	0.024878	0.00446573	0.00242835	0.314962	3.54732e-05
PC 14:0/18:0	0.051987	0.0023358	0.0738502	0.00961174	0.0462263	0.00399575	0.0337371	0.00285164	0.00113164	0.0238096	3.95303e-06
PC 15:iso/17:iso	0.280219	0.0247284	0.2018	0.0165705	0.228587	0.0175838	0.312493	0.0125519	0.000365537	0.00519961	0.0315047
PC 16:0/16:0	0.0241461	0.00276256	0.0303894	0.00249166	0.0214236	0.00376159	0.0132458	0.0011354	0.00560371	0.228379	3.78385e-05
PC 15:iso/18:0	0.113099	0.00575309	0.127194	0.00323934	0.0962962	0.00831966	0.0852076	0.0044086	0.00140249	0.00591734	2.5747e-05
PC 16:0/18:0	0.0895761	0.00999301	0.127654	0.0115488	0.0783714	0.00915018	0.0535095	0.00169159	0.000525249	0.101613	4.53876e-05
PC 17:iso/18:0	0.212875	0.0130596	0.242486	0.0275834	0.179921	0.0279911	0.205966	0.00364197	0.0618668	0.0441533	0.287452
PC 16:0/20:0	0.0215705	0.00348303	0.0316282	0.0128773	0.0293195	0.00764219	0.016778	0.00555204	0.130308	0.0730028	0.155452
PC 18:0/20:0	0.0318365	0.00420667	0.0438339	0.0117695	0.0329199	0.00682346	0.021495	0.00330192	0.0641341	0.770185	0.0051287
PC 18:0/22:0	0.0370717	0.00485546	0.0401634	0.014856	0.0330524	0.00668713	0.0209877	0.00878393	0.704675	0.349094	0.0139228
PC 14:0/17:Δ	0.185418	0.00812575	0.236653	0.0177032	0.20197	0.0110521	0.203785	0.00881796	0.000369356	0.0271498	0.00902066
PC 14:0/18:1	0.717295	0.015248	0.772178	0.0401119	0.688573	0.0536073	0.591127	0.0351381	0.0211572	0.282456	7.87734e-05
PC 14:0/20:4	0.222807	0.00618828	0.235776	0.00998348	0.218693	0.00564019	0.182255	0.0115078	0.0387786	0.303913	0.000119633
PC 14:0/20:5	0.467286	0.0233988	0.478907	0.0210982	0.463244	0.0199954	0.413761	0.0212429	0.433374	0.776527	0.00533377
PC 15:iso/16:1	0.109984	0.00778319	0.110048	0.00749625	0.0885266	0.0029563	0.094909	0.00758776	0.989806	0.000422668	0.0146392
PC 15:iso/17:Δ	0.410728	0.0240366	0.418824	0.0132863	0.386286	0.013873	0.60536	0.0172959	0.528307	0.0844405	4.51393e-07
PC 15:iso/18:1	1.4552	0.038906	1.33522	0.0457196	1.31308	0.0445876	1.51746	0.0420378	0.00208573	0.000669291	0.0411683
PC 15:iso/18:2	0.30329	0.0180566	0.3966	0.016881	0.526935	0.0218733	0.382212	0.0263324	2.96207e-05	1.09449e-07	0.000555686
PC 15:iso/18:3	0.24293	0.00612878	0.241544	0.00855579	0.251647	0.0153725	0.304898	0.00597933	0.775982	0.272701	2.13635e-07
PC 15:iso/19:Δ	0.21765	0.00398739	0.165914	0.00734317	0.195795	0.00487377	0.275606	0.0119684	7.16127e-07	5.43045e-05	6.93966e-06
PC 15:iso/20:3	0.242655	0.0117441	0.246306	0.012152	0.259992	0.00623925	0.318206	0.00588774	0.641954	0.0194354	1.26345e-06
PC 15:iso/20:4	0.476475	0.0228652	0.467254	0.0213125	0.500315	0.0104775	0.553331	0.0135203	0.528005	0.0668835	0.000194234
PC 15:iso/20:5	1.16365	0.058798	1.15383	0.0463112	1.26548	0.0245673	1.45459	0.0436073	0.776629	0.00725983	2.03336e-05
PC 16:0/17:Δ	0.185513	0.00726786	0.231989	0.0161452	0.173785	0.0180354	0.130766	0.011566	0.000374432	0.214378	1.91191e-05
PC 16:0/18:1	0.89387	0.00724889	0.981488	0.0603413	0.791237	0.0277763	0.483388	0.0280826	0.0121721	4.38866e-05	1.08167e-09
PC 16:0/18:3	0.211804	0.0122879	0.235514	0.0181979	0.160409	0.0106321	0.129459	0.0108473	0.0422067	0.00010481	3.53924e-06
PC 16:0/20:5	0.737164	0.0408805	0.802135	0.0541282	0.568219	0.034386	0.35849	0.0148519	0.0645953	0.000104873	5.03553e-08
PC 16:1/16:1	0.0542784	0.00331769	0.0545199	0.00332199	0.0395137	0.00308287	0.0238378	0.00416569	0.911277	8.47212e-05	1.32362e-06
PC 16:1/17:iso	0.13587	0.00547251	0.12452	0.00579756	0.0998906	0.0135469	0.107706	0.00979389	0.0129306	0.000569386	0.000502364
PC 16:1/17:Δ	0.419792	0.0169946	0.524526	0.0276607	0.40454	0.0176516	0.33134	0.0321164	9.12105e-05	0.201441	0.000613604
PC 16:1/18:1	1.21285	0.0398307	1.16092	0.0604747	1.02943	0.0808362	0.822369	0.0864738	0.147485	0.00187117	1.61315e-05
PC 16:1/18:2	0.177146	0.0151156	0.181418	0.0150906	0.205405	0.0143401	0.133705	0.0136719	0.666593	0.0162396	0.00141603
PC 16:1/19:Δ	0.130325	0.00242339	0.136001	0.00778975	0.117247	0.0102246	0.119641	0.0103435	0.158398	0.0238124	0.0546698
PC 16:1/20:3	0.159662	0.00602899	0.173887	0.0150917	0.13662	0.00853788	0.134569	0.0111591	0.0860256	0.00114988	0.00221533
PC 16:1/20:4	0.326835	0.0110765	0.326465	0.0110101	0.271435	0.0106981	0.192557	0.00865518	0.959013	4.19628e-05	2.42817e-08
PC 16:1/20:5	0.52281	0.0189908	0.485401	0.01509	0.398522	0.0136022	0.309055	0.0217413	0.00871368	2.28894e-06	1.78776e-07
PC 16:2/17:Δ	0.121785	0.00684863	0.127083	0.00474023	0.104202	0.00761349	0.113015	0.0101923	0.192749	0.00495213	0.148913
PC 16:2/18:1	0.393681	0.0138491	0.366157	0.0221986	0.30785	0.0400675	0.295227	0.0329354	0.0465138	0.00193143	0.0002705
PC 17:iso/17:Δ	0.558538	0.0291288	0.615	0.020157	0.550474	0.0116291	0.766593	0.0267666	0.00735612	0.58117	2.49996e-06
PC 17:iso/18:1	2.19028	0.0464886	1.90695	0.0902939	1.85309	0.0840829	2.0519	0.0413471	0.000248892	5.01463e-05	0.00108873
PC 17:iso/18:2	0.375672	0.0197929	0.4005	0.0222294	0.491586	0.0149468	0.383727	0.0287575	0.0991345	6.10403e-06	0.619851
PC 17:iso/18:3	0.297081	0.0177197	0.273869	0.0186329	0.254985	0.0159516	0.303183	0.0102912	0.0782312	0.00424773	0.524217
PC 17:iso/19:Δ	0.25332	0.0181001	0.183212	0.008503	0.212147	0.00648306	0.2987	0.00734179	5.0529e-05	0.00137551	0.000827299
PC 17:iso/20:3	0.295882	0.0100659	0.264021	0.00946583	0.241915	0.0160696	0.304967	0.0120003	0.000867901	0.000217327	0.23083
PC 17:iso/20:4	0.525905	0.0156279	0.425944	0.0248699	0.416988	0.0262072	0.477047	0.0241073	6.24726e-05	4.43937e-05	0.00521693
PC 17:iso/20:5	1.3934	0.051956	1.08886	0.0361846	1.08459	0.0505302	1.27959	0.0768312	4.91609e-06	1.21681e-05	0.0252998
PC 17:Δ/17:Δ	1.29769	0.0466347	1.8687	0.0165739	1.56547	0.0697924	1.90656	0.074153	5.46837e-09	9.86994e-05	2.92551e-07
PC 17:Δ/18:0	0.344044	0.0176647	0.463141	0.0196484	0.323955	0.0125333	0.246527	0.0206762	8.0023e-06	0.0717845	4.2955e-05
PC 17:Δ/18:1	6.60282	0.0326872	8.17177	0.120231	7.53286	0.145846	7.13998	0.287795	2.7339e-09	6.89155e-07	0.00322293
PC 17:Δ/18:2	0.887992	0.046341	1.29413	0.0507593	1.652	0.0484449	1.11107	0.0548872	1.02588e-06	6.02716e-09	0.000119135
PC 17:Δ/18:3	0.715044	0.00434997	0.865327	0.0303214	0.896517	0.0246655	0.866848	0.0295106	4.23418e-06	2.11752e-07	3.20983e-06
PC 17:Δ/19:iso	0.0632384	0.00287581	0.067737	0.00347721	0.0606484	0.00490698	0.0598209	0.00637	0.0563622	0.338363	0.306051
PC 17:Δ/19:Δ	0.600402	0.0144693	0.694477	0.0404202	0.650624	0.0343567	0.784339	0.063739	0.00119411	0.0167529	0.000234622
PC 17:Δ/20:1	0.109072	0.00462527	0.118048	0.00922807	0.116769	0.00548763	0.156395	0.0111224	0.0877552	0.0433191	2.21361e-05
PC 17:Δ/20:2	0.0724276	0.00130707	0.0875726	0.00284414	0.114039	0.00793271	0.224532	0.00640852	4.70148e-06	2.82337e-06	2.07231e-11
PC 17:Δ/20:3	0.525359	0.0232043	0.64026	0.0179321	0.618657	0.0207977	0.802798	0.0207275	2.25735e-05	0.00015349	4.17309e-08
PC 17:Δ/20:4	1.11607	0.0445029	1.31048	0.0335529	1.29562	0.0435935	1.32584	0.0260329	5.23872e-05	0.000199429	1.71113e-05
PC 17:Δ/20:5	2.99442	0.0590033	3.57636	0.119677	3.71439	0.138904	4.04275	0.140284	1.02342e-05	5.22899e-06	3.13694e-07
PC 18:0/18:0	0.0927687	0.0158007	0.132275	0.0172763	0.0747188	0.00483942	0.0444005	0.00526726	0.00544056	0.0404146	0.000189375
PC 18:0/18:1	1.33529	0.0317768	1.50952	0.0964033	1.10002	0.0451291	0.71261	0.0392447	0.0049596	1.21324e-05	3.22821e-09
PC 18:0/18:2	0.190005	0.0109098	0.266342	0.0136996	0.206657	0.00511765	0.113593	0.00904732	1.02767e-05	0.0148905	2.07e-06
PC 18:0/18:3	0.154597	0.00812934	0.178945	0.00626824	0.115057	0.00886834	0.0776038	0.00394957	0.000725027	8.00056e-05	5.97331e-08
PC 18:0/19:Δ	0.154344	0.0111901	0.154769	0.00581512	0.118708	0.00904228	0.122834	0.0121775	0.941738	0.000548194	0.0027602
PC 18:0/20:3	0.134524	0.0086303	0.175948	0.00906159	0.105989	0.00741051	0.0841661	0.00805953	7.60511e-05	0.000504815	1.20896e-05
PC 18:0/20:4	0.236291	0.0139655	0.308658	0.0113137	0.187015	0.00618153	0.122957	0.00675331	1.84816e-05	9.11339e-05	1.9849e-07
PC 18:0/20:5	0.692193	0.0231186	0.877924	0.0253024	0.549583	0.0176679	0.394897	0.0168074	1.99048e-06	4.26588e-06	1.24068e-08
PC 18:1/18:1	9.63953	0.281594	8.65462	0.152558	9.03219	0.192736	7.84743	0.223213	0.000127517	0.00406296	3.74016e-06
PC 18:1/18:2	2.28018	0.0408994	2.28516	0.114953	3.02569	0.063732	2.4586	0.0861372	0.929402	1.91457e-08	0.00306244
PC 18:1/18:3	2.31255	0.0757814	2.06197	0.049128	2.14206	0.0577269	2.05421	0.0421308	0.00025823	0.00393933	0.000158733
PC 18:1/19:iso	0.244633	0.0105199	0.238954	0.0142122	0.216451	0.0132701	0.224597	0.0179609	0.493061	0.00585984	0.0635402
PC 18:1/19:Δ	2.98597	0.124885	2.96828	0.089488	2.71156	0.12048	3.70581	0.151419	0.80331	0.00766424	3.65156e-05
PC 18:1/20:0	0.123137	0.00956671	0.13635	0.00982887	0.107573	0.0149792	0.0769989	0.00290657	0.0633701	0.0859204	6.71444e-06
PC 18:1/20:1	0.363509	0.00994012	0.301394	0.0183036	0.321764	0.0174013	0.383852	0.0137032	0.000157771	0.00162795	0.0276235
PC 18:1/20:2	0.25223	0.0124855	0.247174	0.0135769	0.333399	0.0128741	0.579594	0.0307782	0.556968	7.76207e-06	1.8973e-08
PC 18:1/20:3	1.76343	0.0346975	1.70702	0.0311274	1.69929	0.0304636	2.05741	0.037286	0.0268184	0.0145272	1.22864e-06
PC 18:1/20:4	3.73096	0.0602273	3.40506	0.0483989	3.469	0.0602939	3.49385	0.0502059	1.31158e-05	0.000127921	0.000143287
PC 18:1/20:5	11.323	0.140943	10.3551	0.134799	11.033	0.264407	11.1713	0.162364	3.88291e-06	0.062401	0.153266
PC 18:2/19:Δ	0.433739	0.0144448	0.435185	0.014464	0.595428	0.0255072	0.616831	0.0201763	0.878272	1.73876e-06	1.83769e-07
PC 18:3/19:Δ	0.373276	0.0234487	0.354935	0.0114725	0.347315	0.0179003	0.499636	0.0204001	0.154805	0.0846292	1.72112e-05
PC 19:Δ/20:3	0.462735	0.0163424	0.411207	0.0126769	0.436636	0.0203081	0.779841	0.0199872	0.000527979	0.0555286	3.33092e-09
PC 19:Δ/20:4	1.03717	0.0270497	0.918271	0.0307303	1.00339	0.034818	1.4535	0.0625122	0.000189301	0.125027	7.90822e-07
PC 19:Δ/20:5	2.73837	0.077251	2.69379	0.0999918	2.86157	0.131192	4.23479	0.262141	0.452883	0.107975	1.8388e-06
PC 20:1/20:5	0.325107	0.0100328	0.23023	0.00891249	0.281794	0.0088267	0.404466	0.0262545	2.56284e-07	8.82585e-05	0.00022938
PC 18:2/18:2	0.167295	0.0116661	0.192018	0.0164105	0.287839	0.0157153	0.180544	0.0156885	0.0252267	7.45837e-07	0.168153
PC 18:2/18:3	0.333095	0.0192366	0.331683	0.00861945	0.394961	0.034121	0.280572	0.025877	0.884679	0.00771251	0.00656602
PC 18:2/20:3	0.305361	0.0204563	0.360167	0.0183547	0.393529	0.0134012	0.324341	0.0170731	0.00211387	4.13182e-05	0.149876
PC 18:2/20:4	0.651846	0.028291	0.719622	0.0421379	0.842341	0.0269417	0.550081	0.0400558	0.0174409	4.43482e-06	0.00166565
PC 18:3/20:3	0.340119	0.0188755	0.315981	0.00662856	0.296562	0.0237903	0.303587	0.0129892	0.027158	0.0124787	0.00734495
PC 18:2/20:5	1.93603	0.0866078	2.07243	0.0881901	2.59759	0.0900507	1.67634	0.117514	0.0388601	2.37463e-06	0.00407454
PC 18:3/20:4	0.730352	0.029899	0.654429	0.0241518	0.626726	0.0419994	0.488793	0.0192624	0.00223527	0.00201659	3.50095e-07
PC 18:3/20:5	2.21662	0.0583069	1.95897	0.0531899	2.03031	0.0990632	1.65607	0.110304	8.39189e-05	0.0067414	8.20132e-06
PC 20:3/20:3	0.184481	0.00969101	0.198949	0.00661565	0.165405	0.00849495	0.196198	0.00745532	0.0247844	0.0107007	0.0644835
PC 20:2/20:5	0.237077	0.0104935	0.218657	0.0117989	0.310231	0.012146	0.57271	0.0247247	0.0312034	7.36851e-06	2.90562e-09
PC 20:3/20:4	0.788072	0.0302635	0.812613	0.0153788	0.700178	0.0204712	0.677081	0.0211847	0.144642	0.000662309	0.000149857
PC 20:3/20:5	2.41281	0.0997382	2.39733	0.0389973	2.28342	0.0422468	2.37577	0.0762463	0.754809	0.0283064	0.527867
PC 20:4/20:4	0.833004	0.0358659	0.830859	0.0240026	0.72007	0.0175904	0.581459	0.0246292	0.914241	0.000227453	1.21295e-06
PC 20:4/20:5	4.81105	0.149521	4.55799	0.140163	4.3918	0.103726	3.95206	0.164434	0.0246379	0.000872678	2.49432e-05
PC 20:5/20:5	6.67864	0.18736	5.91061	0.29687	6.30629	0.209834	6.59381	0.297302	0.00120581	0.0181542	0.604053
