# Supplementary material for: PAQR-2 Regulates Fatty Acid Desaturation during Cold Adaptation in C. elegans
Source: PLoS Genet. 2013 Sep 12;9(9):e1003801. doi: 10.1371/journal.pgen.1003801 (PMC3772066; doi:10.1371/journal.pgen.1003801)
Supplement: Table S2 — PE composition (each row indicates the % of total PE that had the indicated number of carbon atoms and double bonds in its two FAs). Red and blue shadings indicate FAs that are significantly elevated or lowered, respectively, compared to the control N2 worms and based on t-tests. Note: 17:Δ is cis-9,10-methylenehexadecanoic acid and 19:Δ is cis-11,12-methylene octadecanoic acid. (XLSX) [file pgen.1003801.s007.xlsx]

## Sheet: Blad1
	N2		paqr-2		paqr-2;nhr-49(et8)		paqr-2;cept-1(et10)		N2 vs paqr-2	N2 vs paqr-2;nhr-49(et8)	N2 vspaqr-2;cept-1(et10)
	Average	SD	Average	SD	Average	SD	Average	SD	TTEST	TTEST	TTEST
PE 15:iso/18:0	0.23912	0.0112605	0.589643	0.0206725	0.481541	0.011302	0.430093	0.028345	7.22561e-10	6.15129e-10	6.56709e-07
PE 16:0/17:iso	0.312688	0.0122418	1.09624	0.0375864	0.818078	0.0297363	1.01261	0.0286257	7.41027e-11	4.7044e-10	2.71543e-11
PE 16:0/18:0	0.11213	0.00669747	0.543736	0.0115545	0.32057	0.0100773	0.179611	0.00432584	1.49784e-12	2.26652e-10	6.28563e-08
PE 17:iso/18:0	0.520293	0.00976117	1.25612	0.0314851	0.83749	0.0237977	0.843366	0.0203571	2.8735e-11	3.22675e-09	9.90816e-10
PE 17:iso/19:iso	0.835047	0.134044	0.721508	0.13891	0.774259	0.15879	0.837876	0.0199687	0.224894	0.531393	0.963912
PE 18:0/18:0	0.113395	0.00584048	0.209249	0.00534516	0.121175	0.00755404	0.0666398	0.00275108	3.73288e-09	0.105939	2.12523e-07
PE 18:0/19:iso	0.0607642	0.0105369	0.0632269	0.00308923	0.0443482	0.00360943	0.0443603	0.00310122	0.629517	0.010929	0.0102391
PE 15:iso/18:1	0.851613	0.0175598	0.823037	0.0263955	1.15107	0.0135611	2.0818	0.0424983	0.078602	1.57666e-09	6.77432e-12
PE 15:iso/18:2	0.12936	0.0079963	0.140367	0.00964527	0.221072	0.0177148	0.478825	0.0218098	0.0850688	5.67835e-06	6.65915e-10
PE 15:iso/19:Δ	0.124993	0.00486788	0.128482	0.00734142	0.168761	0.0133939	0.491741	0.0264154	0.401618	0.000128711	1.43851e-09
PE 16:0/17:Δ	0.635143	0.0450289	0.750522	0.0245455	0.706371	0.0319749	0.647912	0.0415478	0.00101331	0.0203879	0.653621
PE 16:0/18:1	2.70332	0.0641355	3.11431	0.122767	2.7598	0.0578483	1.90778	0.0560167	0.000163339	0.181819	2.89273e-08
PE 16:0/18:2	0.521969	0.0236086	0.722601	0.0275862	0.706523	0.0521341	0.66737	0.0372515	1.71551e-06	9.14846e-05	7.8264e-05
PE 16:0/18:3	0.454293	0.0203478	0.459278	0.0322931	0.380488	0.0165524	0.307311	0.0149247	0.777701	0.000234847	1.1458e-06
PE 16:0/19:Δ	0.205111	0.0188725	0.238411	0.0189883	0.24061	0.0108506	0.263515	0.0251619	0.0238757	0.00652844	0.00319978
PE 16:0/20:4	0.386311	0.0123258	0.445677	0.0142891	0.354321	0.0158033	0.338854	0.00616891	0.000108842	0.00730184	5.74912e-05
PE 16:0/20:5	0.906403	0.0178684	0.779192	0.0327774	0.809432	0.0209065	0.539798	0.0135989	6.18997e-05	4.84913e-05	3.47407e-10
PE 16:1/17:iso	0.539827	0.0149291	0.441657	0.021354	0.305886	0.00816271	0.449709	0.0206271	3.00281e-05	1.3613e-09	4.71999e-05
PE 16:1/17:Δ	0.281778	0.0140302	0.224456	0.00478262	0.224779	0.0120988	0.297467	0.0137651	2.48442e-05	0.000127125	0.112104
PE 16:1/18:0	0.348883	0.00946931	0.334517	0.00784642	0.196851	0.00897333	0.144907	0.00472279	0.0310265	5.0497e-09	9.2561e-11
PE 16:1/18:1	1.219	0.0759666	0.960307	0.0465095	1.22082	0.083258	1.39064	0.0395573	0.000189268	0.972099	0.00205264
PE 16:1/18:2	0.120334	0.0056848	0.0916647	0.00495464	0.151709	0.00816148	0.186801	0.0101181	2.81233e-05	0.000106788	1.30427e-06
PE 16:1/19:Δ	0.115672	0.0098833	0.108366	0.00957084	0.114613	0.0135163	0.158023	0.0117356	0.269133	0.8911	0.000267395
PE 16:2/17:iso	0.100476	0.0055571	0.0750343	0.00304457	0.0506948	0.00422121	0.106961	0.00744524	1.88673e-05	2.39074e-07	0.157161
PE 17:iso/17:Δ	2.15197	0.0313225	2.10125	0.0255192	1.87538	0.0621706	3.08271	0.0497052	0.022939	2.03781e-05	4.41483e-10
PE 17:iso/18:1	13.9731	0.119633	18.1381	0.356301	13.7615	0.441684	11.1005	0.129616	7.52133e-09	0.331285	3.54338e-10
PE 17:iso/18:2	2.26873	0.0819384	2.26893	0.059879	2.28649	0.0680117	2.2296	0.127083	0.996686	0.718957	0.578672
PE 17:iso/18:3	0.600418	0.0131775	0.461516	0.0245288	0.465261	0.0203413	0.656994	0.0291953	3.73333e-06	1.59935e-06	0.00423907
PE 17:iso/19:Δ	0.706403	0.0146746	0.731115	0.0603122	0.715927	0.063172	1.38484	0.114471	0.399326	0.751069	1.06751e-06
PE 17:iso/20:1	0.231371	0.00746507	0.30304	0.0100231	0.302784	0.0102138	0.503728	0.0108248	1.29122e-06	1.45711e-06	5.21939e-11
PE 17:iso/20:2	0.216296	0.00865973	0.190145	0.00928883	0.280368	0.0166058	0.426057	0.0118514	0.00174502	6.01717e-05	1.0016e-09
PE 17:iso/20:3	0.984103	0.0457185	0.798671	0.0217954	0.648653	0.046728	1.10698	0.0540329	3.69732e-05	3.01469e-06	0.00466302
PE 17:iso/20:4	1.06406	0.0297396	0.873529	0.0134178	0.721045	0.0259487	1.09936	0.0151528	1.12339e-06	5.1065e-08	0.0455819
PE 17:iso/20:5	2.39515	0.0591828	1.87602	0.051925	2.01514	0.0609512	2.36607	0.0667181	4.40421e-07	8.47678e-06	0.486709
PE 17:Δ/17:Δ	1.38085	0.0507589	1.23712	0.0377411	1.2831	0.0295384	0.999268	0.0223695	0.000951828	0.00585738	3.17019e-07
PE 17:Δ/18:0	1.67445	0.0285469	1.73979	0.0338925	1.25555	0.0215914	0.74794	0.0195963	0.0109093	4.88255e-09	6.76437e-12
PE 17:Δ/18:1	17.8235	0.412872	16.4482	0.265107	17.5362	0.545425	12.8149	0.293381	0.00024105	0.375117	1.8485e-08
PE 17:Δ/18:2	1.69899	0.099324	1.50464	0.0435674	2.34466	0.130393	1.90952	0.090744	0.00391222	2.17075e-05	0.00808914
PE 17:Δ/18:3	0.313972	0.00745345	0.241296	0.00759882	0.294827	0.00486744	0.352067	0.0131189	3.35987e-07	0.00134002	0.000483833
PE 17:Δ/19:iso	0.227577	0.0169224	0.207582	0.00422383	0.170014	0.0142646	0.1571	0.00751421	0.0334674	0.000397977	2.7883e-05
PE 17:Δ/19:Δ	0.85297	0.0273864	0.847559	0.0572235	0.967907	0.0810929	1.06383	0.085291	0.853476	0.0170025	0.000761286
PE 17:Δ/20:0	0.330726	0.00824377	0.304268	0.0185251	0.228546	0.00892268	0.0724245	0.00764513	0.0193551	6.5986e-08	2.28392e-11
PE 17:Δ/20:1	0.411547	0.0173753	0.374569	0.0257744	0.446573	0.00655541	0.596136	0.00626485	0.0288021	0.00292634	1.70071e-08
PE 17:Δ/20:2	0.227774	0.0141838	0.182974	0.00750846	0.368191	0.0194286	0.57104	0.0184509	0.000247839	1.12689e-06	7.79111e-10
PE 17:Δ/20:3	1.26813	0.039273	0.930797	0.0312821	0.863289	0.0187818	1.85075	0.0437025	3.80758e-07	2.99879e-08	1.80894e-08
PE 17:Δ/20:4	1.43021	0.0455703	0.991621	0.0308477	0.922313	0.0242388	1.06121	0.0325616	1.00638e-07	1.92212e-08	4.43146e-07
PE 17:Δ/20:5	1.38791	0.0564689	0.953103	0.0276761	0.895843	0.0108342	0.895967	0.017425	3.04774e-07	5.76309e-08	7.1588e-08
PE 18:0/18:1	4.94885	0.0869117	6.51546	0.103958	4.61399	0.0803691	2.68747	0.0560968	5.37789e-09	0.000226506	3.39429e-11
PE 18:0/18:2	1.1498	0.0610777	1.22914	0.0561039	1.13727	0.0786146	0.756891	0.0196418	0.0648648	0.785451	7.7919e-07
PE 18:0/18:3	0.503545	0.0111732	0.42363	0.00902217	0.311576	0.00847476	0.231843	0.0122629	1.62554e-06	1.40952e-09	3.38857e-10
PE 18:0/19:Δ	0.423036	0.017314	0.505932	0.0300618	0.366338	0.0182203	0.29288	0.025297	0.000691481	0.000996684	1.24904e-05
PE 18:0/20:1	0.128774	0.00599573	0.207593	0.00491581	0.160406	0.00624386	0.138818	0.00231748	1.48651e-08	3.74912e-05	0.00815178
PE 18:0/20:3	0.530917	0.00896572	0.569671	0.0173537	0.336882	0.0172529	0.388366	0.0119722	0.00217833	1.7201e-08	2.47217e-08
PE 18:0/20:4	0.790065	0.0122373	0.74067	0.0122139	0.49595	0.0146798	0.394288	0.0116575	0.000211781	5.55931e-10	1.96114e-11
PE 18:0/20:5	2.68179	0.103302	2.36638	0.0289675	1.91797	0.0636419	1.16697	0.0126371	0.000174074	6.29967e-07	8.65664e-10
PE 18:1/18:1	8.91731	0.219834	7.36535	0.165536	10.0823	0.240893	11.2412	0.355671	1.46748e-06	4.41588e-05	1.64084e-06
PE 18:1/18:2	1.75867	0.0690654	1.45062	0.0245695	2.81075	0.145801	4.47614	0.0785497	1.34812e-05	4.79664e-07	8.55863e-12
PE 18:1/18:3	0.710738	0.0155246	0.53376	0.00824789	0.818062	0.0443441	1.02574	0.0580808	1.60529e-08	0.000920854	2.57279e-06
PE 18:1/19:iso	0.669914	0.0294636	0.747726	0.02654	0.659424	0.0175743	0.712883	0.00685975	0.00232467	0.513448	0.0130739
PE 18:1/19:Δ	2.67041	0.113271	2.45859	0.145339	2.96807	0.201925	3.70533	0.126801	0.0331068	0.0206758	8.16678e-07
PE 18:1/20:0	0.539696	0.0118448	0.605695	0.020277	0.502427	0.0149323	0.223566	0.0079989	0.000236723	0.00237263	3.09191e-11
PE 18:1/20:1	1.11004	0.084859	0.839825	0.0513349	1.14004	0.025764	1.29175	0.0436742	0.000291933	0.471158	0.00277194
PE 18:1/20:2	0.238191	0.0134561	0.195263	0.0123505	0.378566	0.0246017	0.757449	0.0203292	0.00076876	3.63563e-06	4.17751e-11
PE 18:1/20:3	0.786546	0.0556165	0.632957	0.0627533	0.817483	0.154748	1.54449	0.0715105	0.00345804	0.68506	6.88101e-08
PE 18:1/20:4	1.03518	0.0394714	0.770876	0.0410385	1.05204	0.139317	1.37102	0.0487718	6.42336e-06	0.801222	2.18704e-06
PE 18:1/20:5	2.47476	0.0639012	1.7542	0.0382782	2.78825	0.0208878	2.46958	0.0434542	2.19877e-08	6.2075e-06	0.884464
PE 18:2/19:Δ	0.259941	0.0134523	0.250141	0.0151126	0.425841	0.0261148	0.675401	0.0599983	0.31034	1.45196e-06	3.64377e-07
PE 18:3/19:Δ	0.120614	0.00802481	0.10796	0.00823034	0.148108	0.0180814	0.231807	0.0195782	0.0392242	0.014495	2.51527e-06
PE 19:iso/19:Δ	0.0652119	0.00673679	0.06022	0.00630014	0.05403	0.00382585	0.07718	0.00565614	0.260753	0.0121046	0.0160069
PE 19:iso/20:5	0.349095	0.00999455	0.274586	0.0124937	0.27931	0.0102995	0.269907	0.00847431	6.26878e-06	4.52952e-06	8.63261e-07
PE 19:Δ/20:1	0.121472	0.0115932	0.0968441	0.0123301	0.13321	0.00941718	0.216376	0.0204086	0.0116334	0.11693	1.79182e-05
PE 19:Δ/20:3	0.128506	0.00917566	0.123842	0.0093081	0.14751	0.0113571	0.445365	0.023724	0.44791	0.0195777	2.97874e-09
PE 19:Δ/20:4	0.189619	0.0112599	0.175988	0.0127851	0.214393	0.0132971	0.434192	0.0237447	0.111389	0.0130132	2.98095e-08
PE 19:Δ/20:5	0.401085	0.0199604	0.333211	0.0297693	0.461117	0.0368948	0.506928	0.0308959	0.0028589	0.0126123	0.000201649
PE 20:0/20:5	0.170556	0.00623003	0.132027	0.0073913	0.120426	0.00619254	0.0671157	0.00193544	1.99115e-05	1.34004e-06	4.38402e-10
PE 18:2/18:2	0.0642953	0.00573714	0.0539409	0.00247216	0.128402	0.00635331	0.262129	0.0101829	0.00598866	1.63707e-07	2.60672e-10
PE 18:2/20:3	0.0818917	0.00551659	0.0684095	0.00832484	0.109517	0.0198938	0.307503	0.010792	0.0165924	0.0172768	1.22276e-10
PE 18:2/20:4	0.0965284	0.00338412	0.0778235	0.00933539	0.127855	0.0123938	0.20672	0.00917266	0.00294742	0.00060704	6.57983e-09
PE 18:2/20:5	0.157499	0.0141562	0.118254	0.00586538	0.214312	0.00880769	0.260433	0.0132776	0.000440486	6.19038e-05	2.3457e-06
PE 20:4/20:4	0.0459012	0.00656677	0.0274404	0.00436533	0.0342205	0.00674158	0.0359972	0.00649978	0.000788104	0.0241002	0.0433895
PE 20:4/20:5	0.139015	0.00492852	0.0989204	0.00585759	0.141502	0.0077104	0.118943	0.0106091	2.58007e-06	0.560264	0.00496949
PE 20:5/20:5	0.0824058	0.00473326	0.0636397	0.0039882	0.0917425	0.00510146	0.0844157	0.00560092	0.000140722	0.0170709	0.556974
