# Supplementary material for: PAQR-2 Regulates Fatty Acid Desaturation during Cold Adaptation in C. elegans
Source: PLoS Genet. 2013 Sep 12;9(9):e1003801. doi: 10.1371/journal.pgen.1003801 (PMC3772066; doi:10.1371/journal.pgen.1003801)
Supplement: Table S3 — TAG composition (each row indicates the % of total TAG that had the indicated number of carbon atoms and double bonds in its FAs). Red and blue shadings indicate FAs that are significantly elevated or lowered, respectively, compared to the control N2 worms and based on t-tests. (XLSX) [file pgen.1003801.s008.xlsx]

## Sheet: Blad1
	N2		paqr-2		paqr-2;nhr-49(et8)		paqr-2;cept-1(et10)		N2 vs paqr-2	N2 vs paqr-2;nhr-49(et8)	N2 vspaqr-2;cept-1(et10)
	Average	SD	Average	SD	Average	SD	Average	SD	TTEST	TTEST	TTEST
TAG 47:0	0.098716	0.00557118	0.108164	0.00942895	0.091377	0.0223307	0.0654821	0.029064	0.089851	0.496096	0.0363049
TAG 47:1	0.537114	0.0192495	0.588596	0.0240968	0.421521	0.0304396	0.238484	0.0363277	0.00576623	9.45809e-05	2.07659e-07
TAG 48:0	0.100893	0.021878	0.11706	0.0128091	0.0995873	0.0342718	0.0692398	0.0360658	0.191698	0.94453	0.131888
TAG 48:1	0.717207	0.0294137	0.807647	0.0364333	0.578868	0.0363607	0.344845	0.0494172	0.00254989	0.000166901	5.06876e-07
TAG 49:0	0.12123	0.00650212	0.119946	0.010088	0.101869	0.0229175	0.10275	0.0255818	0.816948	0.106676	0.156092
TAG 49:1	1.15786	0.0231094	1.27376	0.0549999	0.954012	0.0577693	0.803722	0.0439537	0.00246433	8.18287e-05	2.39616e-07
TAG 50:0	0.0771669	0.0185021	0.0942406	0.00632698	0.0644919	0.0196272	0.0541843	0.0292185	0.0866641	0.324074	0.175594
TAG 50:1	1.12995	0.0221609	1.26753	0.0401908	0.942187	0.0534049	0.810496	0.0630754	0.000152225	8.7103e-05	5.1668e-06
TAG 51:1	1.16234	0.0363778	1.26752	0.0231143	0.938595	0.0287488	1.01857	0.0443128	0.000603521	4.79779e-06	0.00050592
TAG 52:1	0.820284	0.0198707	0.927449	0.0492089	0.620174	0.0203501	0.740109	0.0368954	0.00196188	2.66176e-07	0.0026946
TAG 53:1	0.572522	0.0219335	0.684873	0.026474	0.4125	0.0195213	0.459914	0.0152724	8.32927e-05	1.90622e-06	1.32232e-05
TAG 54:1	0.315346	0.0194649	0.409184	0.0204108	0.205708	0.0108616	0.248031	0.042734	7.3372e-05	4.15309e-06	0.0125093
TAG 55:1	0.1284	0.00720375	0.167385	0.012385	0.0912306	0.00761962	0.112463	0.0109585	0.00029457	4.66752e-05	0.0263527
TAG 47:2	0.642038	0.0200029	0.56316	0.0259482	0.504969	0.0351767	0.204781	0.0207569	0.000658966	6.45996e-05	6.23648e-10
TAG 47:3	0.42439	0.00651075	0.235011	0.0160655	0.347369	0.0209134	0.0910733	0.00558153	8.41757e-09	4.94456e-05	3.42769e-13
TAG 48:2	1.50297	0.0401161	1.42262	0.0790468	1.19202	0.0686251	0.561296	0.0378832	0.0772415	2.28406e-05	2.44119e-10
TAG 48:3	0.988409	0.0251683	0.650716	0.0458565	0.875252	0.0503874	0.276254	0.0092805	5.18652e-07	0.00202233	7.2027e-12
TAG 49:2	3.32177	0.115951	3.26498	0.180875	2.8409	0.163122	1.75689	0.0523368	0.570806	0.000667463	3.29118e-09
TAG 49:3	1.3952	0.0472948	1.08724	0.0608985	1.21848	0.0625624	0.545991	0.0165067	1.96147e-05	0.00100364	2.5748e-10
TAG 49:4	0.121525	0.0072852	0.0814571	0.00675695	0.112103	0.00761834	0.0933248	0.00438121	1.82782e-05	0.0806834	7.49303e-05
TAG 50:2	4.26624	0.0946702	4.21012	0.157937	3.85775	0.137576	2.73853	0.0549787	0.5148	0.000594828	1.21003e-09
TAG 50:3	2.57011	0.0494311	2.00935	0.0669562	2.3618	0.078747	1.40052	0.0574915	3.72421e-07	0.00104016	5.45599e-10
TAG 50:4	0.31854	0.012135	0.246972	0.0116127	0.275305	0.008758	0.27905	0.0134783	1.21655e-05	0.000196218	0.00124169
TAG 51:2	6.1069	0.0964923	6.3557	0.0481953	5.79492	0.148373	4.79905	0.0861252	0.000865804	0.00428677	1.55032e-08
TAG 51:3	8.68479	0.362011	8.76282	0.177979	9.01598	0.199548	4.98797	0.196065	0.676802	0.110981	3.94996e-08
TAG 51:4	0.39805	0.0138255	0.333563	0.0136418	0.386979	0.00436799	0.541354	0.0212963	7.44645e-05	0.126136	1.45875e-06
TAG 51:5	0.12421	0.00310537	0.0912997	0.00325998	0.106936	0.00567539	0.120346	0.00507619	1.97731e-07	0.00033425	0.184584
TAG 52:2	5.61104	0.0831929	5.85402	0.14161	5.29251	0.0377379	5.35931	0.097039	0.0107298	5.25207e-05	0.00227532
TAG 52:3	10.1942	0.0509815	9.06895	0.171981	10.6274	0.160616	8.36877	0.288576	6.47594e-07	0.000429776	6.8357e-07
TAG 52:4	0.757928	0.0183655	0.774233	0.0142135	0.960651	0.0225827	1.57797	0.0592308	0.155067	2.88041e-07	1.8546e-09
TAG 52:5	0.350228	0.00849162	0.299162	0.0110549	0.331212	0.0122739	0.409103	0.0139074	3.68169e-05	0.0215144	4.0678e-05
TAG 52:6	0.130886	0.00249325	0.130744	0.00186135	0.146721	0.00707515	0.161293	0.00532057	0.921282	0.001502	2.82711e-06
TAG 53:2	4.69847	0.108018	5.04989	0.110882	4.30713	0.115505	4.55384	0.0991947	0.000957528	0.000551604	0.0585154
TAG 53:3	11.9395	0.236661	11.3345	0.157762	12.8311	0.26146	11.075	0.283863	0.00143358	0.000479606	0.000792089
TAG 53:4	0.838256	0.0241569	0.886571	0.0190528	1.22943	0.0339706	2.28769	0.0824759	0.00794438	2.79224e-08	2.68269e-10
TAG 53:5	0.394523	0.00943869	0.365123	0.00713747	0.411172	0.00598197	0.687777	0.02159	0.000537486	0.0103605	3.00039e-09
TAG 53:6	0.180563	0.00741021	0.179133	0.00327928	0.206551	0.00834082	0.298056	0.00564724	0.703534	0.000813883	2.70217e-09
TAG 54:2	3.02823	0.076953	3.42598	0.121746	2.69573	0.0490783	3.11132	0.0729238	0.00026651	3.83364e-05	0.117777
TAG 54:3	9.20928	0.223086	8.9843	0.268808	10.1433	0.312365	10.8696	0.248058	0.187789	0.000615264	3.80131e-06
TAG 54:4	0.790189	0.0193657	0.893157	0.0264663	1.20481	0.031712	2.75747	0.076136	0.000110331	7.12066e-09	1.14826e-11
TAG 54:5	0.533755	0.016069	0.546156	0.0190508	0.614477	0.0184195	1.21311	0.024498	0.298201	7.73466e-05	2.12119e-11
TAG 54:6	0.263188	0.00610367	0.283108	0.00717267	0.317073	0.00684861	0.58023	0.0139327	0.00148411	1.07423e-06	4.96514e-11
TAG 55:2	1.4096	0.0502019	1.74461	0.0612086	1.15685	0.0274692	1.2048	0.0241041	1.28006e-05	9.3148e-06	3.57882e-05
TAG 55:3	5.38381	0.299355	5.51527	0.233443	6.00517	0.329369	7.25756	0.221615	0.461015	0.0141923	3.50262e-06
TAG 55:4	0.507363	0.0155717	0.627749	0.0235384	0.825828	0.0384043	2.24518	0.0983331	1.20692e-05	1.3381e-07	2.04057e-10
TAG 55:5	0.464617	0.0166414	0.534746	0.0171654	0.602327	0.0256833	1.48756	0.0312927	0.000176785	8.10569e-06	3.69583e-12
TAG 55:6	0.302002	0.00565007	0.338091	0.00583791	0.387331	0.0177943	0.86872	0.0203883	8.92583e-06	7.21471e-06	6.70657e-12
TAG 56:2	0.546	0.0222933	0.632424	0.0211223	0.438704	0.0198733	0.480931	0.0199088	0.00023465	4.23747e-05	0.0012431
TAG 56:3	2.08238	0.139375	2.40352	0.0684863	2.22377	0.161306	3.1001	0.150508	0.00170112	0.176357	3.89065e-06
TAG 56:4	0.249994	0.0122436	0.314548	0.0127045	0.371361	0.0201581	1.23179	0.0402559	3.71568e-05	2.95024e-06	2.018e-11
TAG 56:5	0.31623	0.0146651	0.36922	0.0146578	0.411901	0.0260597	1.17933	0.028597	0.000446776	9.67013e-05	6.56939e-12
TAG 56:6	0.214864	0.0109883	0.233876	0.00531851	0.266131	0.0177024	0.65489	0.0161161	0.00829211	0.000572407	2.64176e-11
TAG 57:2	0.228624	0.00917825	0.251532	0.00980533	0.174169	0.0070405	0.172117	0.0109531	0.00513367	5.78045e-06	2.11072e-05
TAG 57:3	0.459462	0.0272339	0.4483	0.0138288	0.4514	0.0345063	0.755111	0.0392817	0.43748	0.692508	7.2177e-07
TAG 57:4	0.0864561	0.00352033	0.101532	0.00890996	0.134278	0.00651678	0.501065	0.01851	0.00785917	5.18174e-07	3.22145e-11
TAG 57:5	0.153476	0.00978509	0.196917	0.0134351	0.213181	0.0157371	0.665364	0.029614	0.000385257	9.20534e-05	3.33166e-10
TAG 57:6	0.104265	0.00528159	0.126753	0.00401366	0.133312	0.0108729	0.372943	0.0172602	6.42326e-05	0.000666999	7.24572e-10
TAG 58:2	0.120622	0.0242335	0.114044	0.0289252	0.0852337	0.00449915	0.104487	0.0398464	0.706857	0.0124155	0.461399
TAG 58:3	0.645846	0.627733	0.823446	0.769968	0.386902	0.119674	0.942834	0.715227	0.699799	0.391369	0.50505
