# Supplementary material for: PAQR-2 Regulates Fatty Acid Desaturation during Cold Adaptation in C. elegans
Source: PLoS Genet. 2013 Sep 12;9(9):e1003801. doi: 10.1371/journal.pgen.1003801 (PMC3772066; doi:10.1371/journal.pgen.1003801)
Supplement: Table S4 — FA composition of PCs, PEs and TAGs. Red and blue shadings indicate FAs that are significantly elevated or lowered, respectively, compared to the control N2 worms and based on t-tests. Note: 17:Δ is cis-9,10-methylenehexadecanoic acid and 19:Δ is cis-11,12-methylene octadecanoic acid. (XLSX) [file pgen.1003801.s009.xlsx]

## Sheet: Blad1
	Phosphatidylcholine				Phosphatidylethanolamine				Triglyceride
	N2	paqr-2	paqr-2; nhr-49(et8)	paqr-2; cept-1(et10)	N2	paqr-2	paqr-2; nhr-49(et8)	paqr-2; cept-1(et10)	N2	paqr-2	paqr-2; nhr-49(et8)	paqr-2; cept-1(et10)
FA 12:0	n.d.	n.d.	n.d.	n.d.	n.d.	n.d.	n.d.	n.d.	0.08 ± 0.01	0.11 ± 0.01	0.08 ± 0.01	0.04 ± 0.01
FA 14:0	0.84 ± 0.02	0.93 ± 0.05	0.82 ± 0.05	0.72 ± 0.03	n.d.	n.d.	n.d.	n.d.	1.14 ± 0.05	1.32 ± 0.06	0.98 ± 0.03	0.49 ± 0.05
FA 15:iso	2.51 ± 0.06	2.43 ± 0.07	2.56 ± 0.03	2.95 ± 0.04	0.67 ± 0.01	0.84 ± 0.02	1.01 ± 0.02	1.74 ± 0.03	n.d.	n.d.	n.d.	n.d.
FA 16:0	1.10 ± 0.03	1.25 ± 0.07	0.93 ± 0.04	0.60 ± 0.03	3.12 ± 0.03	4.07 ± 0.12	3.55 ± 0.05	2.93 ± 0.05	2.43 ± 0.15	2.66 ± 0.25	2.13 ± 0.14	1.62 ± 0.29
FA 17:iso	3.26 ± 0.08	2.86 ± 0.09	2.81 ± 0.11	3.25 ± 0.09	13.45 ± 0.10	15.67 ± 0.14	12.93 ± 0.19	13.60 ± 0.15	5.92 ± 0.16	6.04 ± 0.14	5.61 ± 0.11	7.83 ± 0.11
FA 18:0	1.97 ± 0.05	2.43 ± 0.11	1.65 ± 0.04	1.18 ± 0.02	7.17 ± 0.08	8.75 ± 0.09	6.36 ± 0.11	4.29 ± 0.03	2.85 ± 0.12	3.55 ± 0.17	2.27 ± 0.05	1.70 ± 0.06
FA 19:iso	0.15 ± 0.01	0.15 ± 0.01	0.14 ± 0.00	0.14 ± 0.01	1.10 ± 0.09	1.04 ± 0.07	0.99 ± 0.08	1.05 ± 0.02	0.64 ± 0.03	0.69 ± 0.02	0.56 ± 0.04	0.67 ± 0.02
FA 20:0	0.08 ± 0.00	0.11 ± 0.02	0.08 ± 0.01	0.05 ± 0.01	0.52 ± 0.01	0.52 ± 0.02	0.43 ± 0.01	0.18 ± 0.01	0.39 ± 0.04	0.46 ± 0.02	0.29 ± 0.01	0.21 ± 0.02
FA 22:0	0.02 ± 0.00	0.02 ± 0.01	0.02 ± 0.00	0.01 ± 0.00	n.d.	n.d.	n.d.	n.d.	n.d.	n.d.	n.d.	n.d.
FA 14:1	n.d.	n.d.	n.d.	n.d.	n.d.	n.d.	n.d.	n.d.	1.41 ± 0.06	0.80 ± 0.05	1.22 ± 0.07	0.51 ± 0.05
FA 16:1	1.65 ± 0.04	1.67 ± 0.08	1.42 ± 0.07	1.15 ± 0.10	1.31 ± 0.06	1.08 ± 0.03	1.11 ± 0.06	1.31 ± 0.04	3.12 ± 0.13	2.65 ± 0.08	2.85 ± 0.10	2.14 ± 0.20
FA 17:Δ	9.26 ± 0.13	11.59 ± 0.06	10.97 ± 0.28	11.36 ± 0.34	16.74 ± 0.32	15.14 ± 0.21	15.83 ± 0.24	14.06 ± 0.11	37.33 ± 0.95	37.74 ± 0.61	37.26 ± 0.34	30.27 ± 0.93
FA 18:1	29.73 ± 0.40	28.61 ± 0.27	28.87 ± 0.27	27.76 ± 0.37	35.67 ± 0.26	35.36 ± 0.16	37.57 ± 0.11	36.02 ± 0.50	26.24 ± 0.89	23.92 ± 0.81	27.90 ± 0.44	28.28 ± 0.46
FA 19:Δ	4.69 ± 0.13	4.56 ± 0.12	4.63 ± 0.17	6.45 ± 0.25	3.19 ± 0.12	3.08 ± 0.20	3.56 ± 0.25	4.97 ± 0.28	13.41 ± 0.38	14.70 ± 0.34	13.39 ± 0.55	15.28 ± 0.44
FA 20:1	0.40 ± 0.01	0.32 ± 0.01	0.36 ± 0.01	0.47 ± 0.01	1.00 ± 0.05	0.91 ± 0.05	1.09 ± 0.02	1.37 ± 0.03	0.97 ± 0.03	0.80 ± 0.02	0.92 ± 0.03	1.47 ± 0.05
FA 16:2	0.26 ± 0.01	0.25 ± 0.01	0.21 ± 0.02	0.20 ± 0.02	0.05 ± 0.00	0.04 ± 0.00	0.03 ± 0.00	0.05 ± 0.00	0.33 ± 0.02	0.24 ± 0.01	0.22 ± 0.01	0.32 ± 0.02
FA 18:2	4.10 ± 0.15	4.56 ± 0.19	5.75 ± 0.12	4.20 ± 0.21	4.19 ± 0.14	4.02 ± 0.06	5.40 ± 0.21	6.34 ± 0.21	1.19 ± 0.04	1.38 ± 0.03	1.75 ± 0.07	3.40 ± 0.17
FA 18:3	3.96 ± 0.10	3.74 ± 0.06	3.76 ± 0.15	3.48 ± 0.11	1.35 ± 0.02	1.11 ± 0.03	1.21 ± 0.05	1.40 ± 0.06	1.18 ± 0.63	1.33 ± 0.76	0.86 ± 0.12	1.57 ± 0.70
FA 20:2	0.28 ± 0.01	0.28 ± 0.01	0.38 ± 0.01	0.69 ± 0.03	0.34 ± 0.01	0.28 ± 0.01	0.51 ± 0.02	0.88 ± 0.02	0.15 ± 0.01	0.15 ± 0.01	0.24 ± 0.01	0.85 ± 0.04
FA 20:3	3.90 ± 0.10	3.95 ± 0.05	3.75 ± 0.03	4.28 ± 0.06	1.89 ± 0.05	1.56 ± 0.05	1.46 ± 0.11	2.82 ± 0.07	0.51 ± 0.02	0.62 ± 0.02	0.66 ± 0.03	1.74 ± 0.03
FA 20:4	8.16 ± 0.16	7.90 ± 0.12	7.68 ± 0.08	7.32 ± 0.12	2.61 ± 0.03	2.11 ± 0.04	2.05 ± 0.09	2.55 ± 0.04	0.33 ± 0.01	0.38 ± 0.01	0.40 ± 0.02	0.85 ± 0.01
FA 20:5	23.67 ± 0.28	22.39 ± 0.49	23.23 ± 0.25	23.74 ± 0.50	5.61 ± 0.12	4.41 ± 0.06	4.91 ± 0.03	4.42 ± 0.08	0.38 ± 0.01	0.45 ± 0.01	0.43 ± 0.03	0.75 ± 0.01
