# Supplementary material for: PAQR-2 Regulates Fatty Acid Desaturation during Cold Adaptation in C. elegans
Source: PLoS Genet. 2013 Sep 12;9(9):e1003801. doi: 10.1371/journal.pgen.1003801 (PMC3772066; doi:10.1371/journal.pgen.1003801)
Supplement: Table S5 — PC composition (each row indicates the % of total PC that had the indicated number of carbon atoms and double bonds in its two FAs). Red and blue shadings indicate FAs that are significantly elevated or lowered, respectively, compared to the control N2 worms and based on t-tests. Note: 17:Δ is cis-9,10-methylenehexadecanoic acid and 19:Δ is cis-11,12-methylene octadecanoic acid. (XLSX) [file pgen.1003801.s010.xlsx]

## Sheet: Blad1
	N2		paqr-2		nhr-49(et8)		cept-1(et10)		nhr-49(gk405)		N2 vs paqr-2	N2 vs nhr-49(et8)	N2 vs cept-1(et10)	N2 vs nhr-49(gk405)
	Average	SD	Average	SD	average	SD	Average	SD	Average	SD	TTEST	TTEST	TTEST	TTEST
PC 14:0/16:0	0.0619002	0.0118246	0.0793931	0.0167169	0.0431764	0.00701726	0.046082	0.0134747	0.0855837	0.0146847	0.107482	0.0159439	0.0839537	0.0228828
PC 14:0/18:0	0.0842988	0.0184862	0.0897141	0.00479213	0.0567928	0.0142521	0.0625225	0.0313933	0.0995314	0.0266978	0.590583	0.0299483	0.21813	0.324875
PC 15:iso/17:iso	0.242356	0.00902458	0.166023	0.0232981	0.225144	0.0290713	0.284393	0.0322776	0.117641	0.00801562	0.000250818	0.241691	0.0230352	1.30763e-08
PC 15:iso/18:0	0.121329	0.0305988	0.130002	0.018922	0.0920617	0.0217323	0.109946	0.0146793	0.133629	0.010595	0.637273	0.119365	0.474717	0.42039
PC 16:0/16:0	0.0575693	0.0136029	0.0847355	0.0334762	0.0355955	0.0073468	0.136797	0.0452316	0.074375	0.0199651	0.138266	0.0234658	0.0070025	0.15844
PC 16:0/18:0	0.265426	0.0941644	0.245674	0.0506302	0.146139	0.0394656	0.260417	0.139476	0.266512	0.00983615	0.718773	0.0310118	0.948572	0.980163
PC 16:0/20:0	0.035485	0.0241599	0.0419597	0.0241403	0.0138249	0.00537561	0.0588389	0.0173478	0.0492063	0.0244958	0.701335	0.0860757	0.117204	0.398545
PC 17:iso/18:0	0.24773	0.0505629	0.217393	0.0284445	0.173546	0.0320258	0.232065	0.0270337	0.19418	0.0219031	0.322797	0.02424	0.5582	0.0615263
PC 18:0/20:0	0.0834755	0.0194907	0.0500947	0.0260032	0.0340058	0.0151976	0.0807311	0.0594712	0.0843563	0.0113062	0.0627727	0.00206771	0.924301	0.932494
PC 18:0/22:0	0.0405545	0.00946167	0.0400261	0.00752672	0.0262764	0.0128865	0.0412432	0.0194707	0.0540623	0.0148165	0.930284	0.0808867	0.945035	0.124099
PC 14:0/17:Δ	0.235334	0.0156612	0.345067	0.022735	0.229689	0.025576	0.258908	0.0366395	0.280558	0.0512777	5.72153e-05	0.684894	0.222428	0.096004
PC 14:0/18:1	0.692698	0.0411736	0.794672	0.0591086	0.696251	0.0804272	0.54677	0.0301707	0.884879	0.102033	0.0182949	0.932089	0.000210791	0.00450852
PC 14:0/20:4	0.241529	0.013401	0.261341	0.0123954	0.212826	0.0154546	0.193378	0.0135804	0.325231	0.0209197	0.0570256	0.0138536	0.000485191	6.71144e-05
PC 14:0/20:5	0.457695	0.052599	0.499141	0.0307702	0.440321	0.0385097	0.411053	0.0260636	0.50139	0.0656685	0.208249	0.567688	0.113525	0.279015
PC 15:iso/16:1	0.107703	0.01253	0.105498	0.00506407	0.084024	0.0105984	0.102293	0.00738714	0.0701953	0.00590829	0.752895	0.0121241	0.429704	0.000304499
PC 15:iso/17:Δ	0.527684	0.0398764	0.490144	0.0385572	0.433036	0.0211765	0.680802	0.0558803	0.335974	0.0329825	0.197646	0.00156676	0.00106951	3.39502e-05
PC 15:iso/18:1	1.26315	0.0559068	1.2092	0.0414379	1.16577	0.0641157	1.25533	0.112812	0.968433	0.0748536	0.153275	0.0336579	0.892992	0.000106776
PC 15:iso/18:2	0.451302	0.0352446	0.496092	0.0288173	0.760012	0.0642126	0.422635	0.0172546	0.298778	0.0367011	0.0800873	1.31948e-05	0.141013	0.000152296
PC 15:iso/18:3	0.237453	0.0210068	0.273248	0.0364332	0.229404	0.0176132	0.308644	0.0299932	0.181517	0.0145705	0.104866	0.529902	0.00245438	0.00120514
PC 15:iso/19:Δ	0.287132	0.0335696	0.239403	0.0186958	0.258442	0.0130449	0.36226	0.0516976	0.223492	0.0160642	0.0394957	0.112735	0.0260327	0.00506245
PC 15:iso/20:3	0.21366	0.0165293	0.241224	0.0158835	0.242231	0.0269713	0.323288	0.0267064	0.214285	0.0231236	0.0393632	0.0781118	5.21369e-05	0.961978
PC 15:iso/20:4	0.429514	0.019186	0.461234	0.0224773	0.510573	0.0571986	0.519975	0.0366701	0.416168	0.0245287	0.0559182	0.0169592	0.00121269	0.365954
PC 15:iso/20:5	1.12999	0.0249911	1.0609	0.00608989	1.26635	0.133665	1.34296	0.0790503	0.856646	0.02732	0.00108242	0.0552207	0.000431884	1.83018e-07
PC 16:0/17:Δ	0.224921	0.023681	0.289888	0.020737	0.182934	0.0222558	0.146621	0.0173557	0.231504	0.0386038	0.00352008	0.0202296	0.000336886	0.753517
PC 16:0/18:1	0.87436	0.0662712	0.977654	0.02415	0.668243	0.0360012	0.426003	0.0225819	0.967522	0.0872333	0.0219868	0.000285952	5.51971e-07	0.0937449
PC 16:0/18:3	0.147196	0.025202	0.28472	0.023362	0.147571	0.0423757	0.114991	0.0172797	0.242479	0.0234003	6.70978e-05	0.986826	0.0461983	0.00026076
PC 16:0/20:5	0.649766	0.0375418	0.787695	0.00937141	0.54215	0.0237634	0.348775	0.0346586	0.798887	0.0302473	0.000196818	0.000633813	1.05043e-06	0.000122489
PC 16:1/16:1	0.0296134	0.00757865	0.0417851	0.00815008	0.0319871	0.0103867	0.0238044	0.00598112	0.034703	0.010379	0.0535759	0.690582	0.252186	0.401686
PC 16:1/17:iso	0.0995753	0.0194721	0.0925362	0.00884917	0.0939501	0.0179207	0.0969194	0.0143781	0.0660646	0.010439	0.528338	0.647274	0.812364	0.00947816
PC 16:1/17:Δ	0.4049	0.0320926	0.497217	0.0311372	0.350984	0.0385527	0.293191	0.0401322	0.343464	0.0288379	0.00338331	0.0429487	0.00125415	0.01292
PC 16:1/18:1	0.845205	0.0716649	0.904872	0.0347706	0.736081	0.0573356	0.611097	0.0615578	0.831362	0.0522532	0.173868	0.028865	0.000546701	0.736107
PC 16:1/18:2	0.239228	0.0287364	0.213072	0.0237848	0.262923	0.0144095	0.136491	0.0174814	0.180713	0.0234993	0.187966	0.137926	0.00013371	0.00779175
PC 16:1/19:Δ	0.129217	0.0174781	0.160522	0.00360482	0.105804	0.00985661	0.134853	0.0259536	0.14299	0.0309481	0.0103069	0.0311754	0.697695	0.411476
PC 16:1/20:3	0.139257	0.0203627	0.172445	0.0202962	0.125806	0.0196803	0.147799	0.0188311	0.179234	0.0147521	0.0452169	0.319199	0.510501	0.00745456
PC 16:1/20:4	0.298055	0.0396454	0.296268	0.00545306	0.259247	0.0197643	0.190537	0.0215044	0.332818	0.0244525	0.932144	0.0858031	0.000702097	0.13371
PC 16:1/20:5	0.728673	0.0823867	0.73666	0.0576293	0.617383	0.0481591	0.478846	0.0348765	0.668106	0.0424073	0.874739	0.0312424	0.000247274	0.181987
PC 16:2/17:Δ	0.119168	0.0137898	0.119903	0.0131963	0.0838307	0.0163354	0.135885	0.026206	0.110207	0.0197123	0.937801	0.00607535	0.242401	0.429064
PC 16:2/18:1	0.343683	0.0443887	0.275663	0.0447779	0.23933	0.0434048	0.267097	0.0213838	0.315575	0.0671447	0.0569924	0.00555613	0.00837223	0.457373
PC 17:iso/17:Δ	0.67381	0.0261203	0.623503	0.06747	0.576714	0.0286595	0.802786	0.0842099	0.373624	0.06106	0.165065	0.000510808	0.011339	7.83861e-06
PC 17:iso/18:1	2.04217	0.0996314	1.5481	0.119645	1.83777	0.0676857	1.80875	0.180014	1.26916	0.0589583	0.000258316	0.00527755	0.0348836	3.99448e-07
PC 17:iso/18:2	0.529725	0.0613363	0.433121	0.0131739	0.712837	0.102296	0.387433	0.0264898	0.300782	0.0467389	0.0184908	0.0089175	0.00142273	0.000162727
PC 17:iso/18:3	0.254871	0.0204999	0.230999	0.00194693	0.253455	0.0150297	0.298214	0.0279426	0.213617	0.0239687	0.0559127	0.903908	0.0233227	0.0191485
PC 17:iso/19:Δ	0.325394	0.0204552	0.207156	0.00935053	0.287149	0.0385832	0.328875	0.0464594	0.207558	0.0221256	1.45637e-05	0.0858855	0.881953	2.28912e-05
PC 17:iso/20:3	0.242748	0.0235741	0.200802	0.0179623	0.258356	0.0254996	0.318773	0.0208489	0.22907	0.0134325	0.0220638	0.344319	0.000644706	0.292311
PC 17:iso/20:4	0.505319	0.0479011	0.35727	0.0249604	0.473035	0.0418353	0.486177	0.0640144	0.42518	0.0160618	0.000854925	0.289199	0.606958	0.00754377
PC 17:iso/20:5	1.31167	0.0651162	0.912348	0.0387534	1.32742	0.0549281	1.34992	0.102029	0.967773	0.037536	1.32586e-05	0.69019	0.499921	7.15434e-06
PC 17:Δ/17:Δ	1.73894	0.0383912	2.3066	0.185402	1.44047	0.0851365	2.33549	0.165686	1.43524	0.0581972	0.00025766	9.74543e-05	5.03446e-05	1.0325e-05
PC 17:Δ/18:0	0.434329	0.0300998	0.485809	0.0309577	0.33118	0.0463779	0.284099	0.0319922	0.477476	0.0305861	0.0398942	0.00311495	6.03101e-05	0.0547165
PC 17:Δ/18:1	6.72301	0.114042	8.64941	0.159665	6.25067	0.23493	6.84436	0.304304	6.47562	0.265156	1.30987e-07	0.00371296	0.427958	0.0916104
PC 17:Δ/18:2	1.47427	0.0877337	1.82909	0.0906389	2.32727	0.131436	1.2712	0.128223	1.20305	0.100276	0.000573682	2.05107e-06	0.0192134	0.0018702
PC 17:Δ/18:3	0.773214	0.0717945	1.10489	0.0425708	0.764305	0.063111	0.956495	0.0270589	0.761827	0.06001	8.39088e-05	0.84012	0.000692824	0.792422
PC 17:Δ/19:iso	0.0826264	0.0188882	0.0866004	0.00697662	0.0477262	0.00736544	0.0872396	0.0199133	0.0729714	0.0123268	0.70448	0.00488219	0.716809	0.366493
PC 17:Δ/19:Δ	0.98052	0.0508654	1.12939	0.0828844	0.735469	0.0362638	1.12173	0.0971775	0.919561	0.0543905	0.0124687	2.2377e-05	0.0205498	0.104569
PC 17:Δ/20:1	0.134165	0.00488819	0.137042	0.0080412	0.109609	0.00924609	0.164962	0.0147823	0.122993	0.021869	0.526154	0.000773794	0.00221749	0.297317
PC 17:Δ/20:2	0.120128	0.0134089	0.13111	0.0211406	0.166842	0.0105425	0.259434	0.0237162	0.12007	0.0201605	0.371739	0.000281972	3.09654e-06	0.995869
PC 17:Δ/20:3	0.628699	0.0620843	0.817012	0.0594895	0.605305	0.0458925	0.921465	0.0367836	0.737352	0.0394062	0.00247521	0.517154	1.74796e-05	0.0107947
PC 17:Δ/20:4	1.21257	0.105431	1.60581	0.0284908	1.28294	0.053735	1.50024	0.116592	1.42671	0.071198	0.000183472	0.220276	0.00347528	0.00551448
PC 17:Δ/20:5	3.15497	0.0909251	4.13992	0.127122	3.53228	0.148426	4.34481	0.303659	3.18437	0.106463	2.7294e-06	0.00127664	3.08589e-05	0.651233
PC 18:0/18:0	0.245179	0.0421093	0.185413	0.00590408	0.140897	0.040358	0.214452	0.0794092	0.318375	0.0326731	0.0273584	0.00396162	0.46658	0.0153283
PC 18:0/18:1	1.53159	0.150644	1.27729	0.0781923	1.09535	0.18833	0.770784	0.0752326	1.71339	0.0953973	0.0189459	0.00371112	7.86192e-06	0.0520872
PC 18:0/18:2	0.283836	0.0198551	0.26764	0.0199677	0.264047	0.0389491	0.136773	0.0185525	0.2743	0.0295828	0.264459	0.341091	2.01063e-06	0.566059
PC 18:0/18:3	0.145105	0.0230046	0.175188	0.0293248	0.124925	0.0291591	0.0909313	0.016149	0.212297	0.0175295	0.127011	0.259039	0.00258122	0.000827629
PC 18:0/19:Δ	0.177591	0.0308552	0.190778	0.0270026	0.145257	0.0158487	0.18012	0.016886	0.26032	0.0212777	0.523339	0.0706332	0.876275	0.00114138
PC 18:0/20:3	0.143079	0.0121324	0.14911	0.0111425	0.101116	0.011706	0.101599	0.0216882	0.243324	0.0168637	0.46808	0.000531097	0.00576791	4.79883e-06
PC 18:0/20:4	0.264002	0.0166738	0.292862	0.0338905	0.194715	0.0381666	0.148331	0.0261573	0.437489	0.055367	0.135663	0.00587275	3.23741e-05	0.000151318
PC 18:0/20:5	0.747754	0.042281	0.746272	0.0342568	0.59048	0.106276	0.390835	0.0818675	1.11159	0.079325	0.956472	0.0152395	2.45392e-05	1.77803e-05
PC 18:1/18:1	7.71067	0.200745	7.07588	0.125403	7.20836	0.628687	6.06694	0.0916745	7.07727	0.340392	0.000921357	0.12718	1.7078e-07	0.00714621
PC 18:1/18:2	3.21051	0.090695	2.75606	0.0881279	4.4795	0.20052	2.29853	0.0492293	2.53559	0.216092	0.000130502	1.23811e-06	4.47727e-08	0.000200492
PC 18:1/18:3	1.84033	0.0908741	1.87912	0.121391	1.78481	0.0679712	1.89035	0.0932894	1.9181	0.0885996	0.599119	0.305855	0.415391	0.207831
PC 18:1/19:iso	0.27243	0.0163399	0.217762	0.026884	0.200932	0.0891751	0.240413	0.0454228	0.253371	0.0283849	0.00680152	0.115833	0.176338	0.229404
PC 18:1/19:Δ	3.72893	0.0460147	3.71984	0.155854	2.86859	0.149348	3.89292	0.129485	3.69545	0.161308	0.903559	1.76475e-06	0.0284269	0.667254
PC 18:1/20:0	0.15184	0.0308127	0.122704	0.0265471	0.107628	0.0404153	0.0887873	0.00754607	0.178324	0.0256504	0.178677	0.0876288	0.00215533	0.177894
PC 18:1/20:1	0.338055	0.0508935	0.253767	0.0432128	0.281144	0.0367355	0.317978	0.0187048	0.349025	0.0358093	0.0338542	0.0771611	0.43171	0.70373
PC 18:1/20:2	0.341569	0.0213878	0.259467	0.0376701	0.430137	0.0456919	0.568806	0.0592036	0.32051	0.0631345	0.00429224	0.00438392	4.09404e-05	0.49998
PC 18:1/20:3	1.67359	0.084336	1.67775	0.0618914	1.58607	0.0395666	1.95827	0.0554618	2.03431	0.0311577	0.936909	0.0688514	0.000231187	1.89711e-05
PC 18:1/20:4	3.35193	0.106124	3.20109	0.0492845	3.23736	0.0479199	3.29018	0.174925	4.06797	0.183715	0.0353998	0.0589929	0.518813	6.62904e-05
PC 18:1/20:5	9.47376	0.236425	8.61891	0.196068	10.0266	0.177329	9.93474	0.474067	9.68902	0.276561	0.000669398	0.00306739	0.0875599	0.222416
PC 18:2/19:Δ	0.839379	0.0542836	0.756979	0.0160239	1.03512	0.0425855	0.770764	0.0166164	0.727595	0.0626762	0.0229799	0.000222056	0.0269651	0.0166968
PC 18:3-19:Δ	0.466601	0.0224949	0.519512	0.0293121	0.396463	0.0248109	0.669891	0.0383516	0.506089	0.0212435	0.0179083	0.00157589	7.19367e-06	0.0213531
PC 19:Δ/20:3	0.661004	0.0147693	0.602415	0.0260861	0.572995	0.0361196	1.02895	0.045144	0.798057	0.028483	0.00365229	0.000997827	1.2571e-07	1.19417e-05
PC 19:Δ/20:4	1.35835	0.0701838	1.33356	0.0395168	1.29219	0.0761493	1.85228	0.16275	1.6674	0.192598	0.551251	0.191035	0.000250669	0.0097665
PC 19:Δ/20:5	3.7169	0.139929	3.58094	0.156239	3.57241	0.238258	5.51659	0.141003	3.76547	0.123358	0.210782	0.275932	3.68364e-08	0.576488
PC 20:1/20:5	0.308314	0.0218363	0.203604	0.0153081	0.299483	0.053894	0.362286	0.0314086	0.296619	0.0261949	8.53138e-05	0.742897	0.0134986	0.465213
PC 18:2/18:2	0.394861	0.0294481	0.382366	0.0492739	0.733754	0.0355094	0.235389	0.0164649	0.277848	0.0669742	0.649078	1.90164e-07	5.60616e-06	0.00722729
PC 18:2/18:3	0.453238	0.0821087	0.442492	0.0354738	0.613316	0.0589259	0.396684	0.0304673	0.398724	0.0742723	0.815931	0.00760051	0.186757	0.302927
PC 18:2/20:3	0.456537	0.019482	0.461277	0.0338816	0.576002	0.0803514	0.391352	0.0227464	0.463988	0.0317316	0.798345	0.0120399	0.00124493	0.66639
PC 18:2/20:4	0.943916	0.0691867	0.922117	0.0361273	1.28271	0.11643	0.632867	0.038392	0.935426	0.0590204	0.58899	0.0005141	2.20318e-05	0.83986
PC 18:2/20:5	2.52462	0.14213	2.29148	0.0630938	3.73435	0.321035	1.81591	0.0751725	2.05504	0.106074	0.0194062	5.71856e-05	9.45735e-06	0.000353468
PC 18:3-20:3	0.307749	0.0379088	0.363734	0.0274232	0.27725	0.0339816	0.354648	0.0235544	0.408681	0.0625298	0.0429569	0.217187	0.0467036	0.0149703
PC 18:3-20:4	0.683151	0.0453634	0.690303	0.0352537	0.60894	0.0363029	0.575632	0.0311096	0.7729	0.047479	0.803888	0.0212788	0.00237782	0.0156753
PC 18:3-20:5	1.86844	0.0912486	1.87295	0.135277	1.74264	0.0916961	1.70096	0.0231314	1.90833	0.0841298	0.9539	0.061387	0.00407068	0.492755
PC 20:2/20:5	0.320828	0.0329322	0.232849	0.0254414	0.45028	0.0704637	0.568402	0.0707333	0.27229	0.0334788	0.00323971	0.00585816	0.000102481	0.0496003
PC 20:3-20:3	0.195098	0.0225292	0.220639	0.0139368	0.163597	0.0211565	0.26581	0.0258386	0.293745	0.021373	0.0894025	0.0521449	0.00172728	0.000101683
PC 20:3-20:4	0.769922	0.0319569	0.818094	0.0376745	0.700685	0.0384099	0.81642	0.0243141	1.12444	0.076192	0.0760786	0.0146995	0.0321461	1.15522e-05
PC 20:3-20:5	2.01899	0.0870995	2.08444	0.0296059	2.02394	0.109236	2.39406	0.0983708	2.58766	0.132705	0.19813	0.938855	0.00021293	4.32523e-05
PC 20:4-20:4	0.710291	0.0528487	0.74335	0.0193587	0.685628	0.0723181	0.626743	0.0656639	1.05866	0.02871	0.278099	0.555206	0.057504	1.19578e-06
PC 20:4-20:5	4.04819	0.113849	3.70884	0.0159417	3.92542	0.346241	3.69002	0.195386	4.86536	0.16559	0.000640108	0.472907	0.00760203	1.71823e-05
PC 20:5-20:5	5.19094	0.228438	4.29208	0.255436	5.30748	0.4073	5.31802	0.144372	5.03939	0.259999	0.000838281	0.59209	0.323748	0.356205
