# Supplementary material for: PAQR-2 Regulates Fatty Acid Desaturation during Cold Adaptation in C. elegans
Source: PLoS Genet. 2013 Sep 12;9(9):e1003801. doi: 10.1371/journal.pgen.1003801 (PMC3772066; doi:10.1371/journal.pgen.1003801)
Supplement: Table S6 — PE composition (each row indicates the % of total PE that had the indicated number of carbon atoms and double bonds in its two FAs). Red and blue shadings indicate FAs that are significantly elevated or lowered, respectively, compared to the control N2 worms and based on t-tests. Note: 17:Δ is cis-9,10-methylenehexadecanoic acid and 19:Δ is cis-11,12-methylene octadecanoic acid. (XLSX) [file pgen.1003801.s011.xlsx]

## Sheet: Blad1
	N2		paqr-2		nhr-49(et8)		cept-1(et10)		nhr-49(gk405)		N2 vs paqr-2	N2 vs nhr-49(et8)	N2 vs cept-1(et10)	N2 vs nhr-49(gk405)
	Average	SD	Average	SD	average	SD	Average	SD	Average	SD	TTEST	TTEST	TTEST	TTEST
PE 15:iso/18:0	0.255602	0.0154067	0.628753	0.0391149	0.27175	0.00833419	0.334674	0.0144236	0.24854	0.0101842	2.11406e-07	0.073198	3.128e-05	0.417404
PE 16:0/17:iso	0.325466	0.0276193	1.10614	0.045433	0.36153	0.0203059	0.600455	0.0292053	0.273547	0.0218233	7.48493e-09	0.0465088	3.30952e-07	0.0108902
PE 16:0/18:0	0.0958029	0.00747583	0.513791	0.0175322	0.0990422	0.0121884	0.0751141	0.00841847	0.137609	0.0147018	4.02504e-10	0.626113	0.00339548	0.000471616
PE 17:iso/18:0	0.464998	0.0367996	1.03338	0.0477331	0.425979	0.0231382	0.456192	0.0248604	0.437805	0.0313214	1.79291e-07	0.0796256	0.669225	0.243761
PE 17:iso/19:iso	0.0589155	0.00594424	0.100311	0.00465	0.0540995	0.0025502	0.116647	0.0102021	0.0404076	0.0102052	9.12545e-06	0.1345	4.34458e-06	0.00802995
PE 18:0/18:0	0.0982469	0.0142796	0.164119	0.00611685	0.0686852	0.00837702	0.0406721	0.00436249	0.120861	0.020526	6.04251e-05	0.00398984	2.53686e-05	0.0777814
PE 18:0/19:iso	0.046934	0.00684619	0.0550151	0.00133326	0.0362274	0.00658653	0.04174	0.00952251	0.0533042	0.00999039	0.0553734	0.0358067	0.351037	0.273355
PE 15:iso/18:1	0.880855	0.0384432	0.905708	0.026212	1.23622	0.0351469	2.2349	0.0372919	0.621383	0.0244704	0.308614	3.38061e-07	1.06419e-11	1.36376e-06
PE 15:iso/18:2	0.302891	0.0101667	0.282471	0.0168908	0.49769	0.0573315	0.751617	0.0487172	0.185646	0.00954225	0.0582863	7.05412e-05	3.8241e-08	6.61483e-08
PE 15:iso/19:Δ	0.176488	0.0136235	0.219218	0.0118649	0.233139	0.0360773	0.732315	0.0464445	0.170632	0.00914038	0.00167852	0.0111071	5.67307e-09	0.447837
PE 16:0/17:Δ	0.883573	0.050929	1.11911	0.0443386	0.726904	0.0435737	0.714177	0.0608546	1.01644	0.0521956	0.000165232	0.000796067	0.00140267	0.00356414
PE 16:0/18:1	2.0011	0.0908252	2.70089	0.115114	2.03364	0.105642	1.46736	0.0748162	2.36474	0.13963	1.838e-05	0.615631	7.63761e-06	0.00122195
PE 16:0/18:2	0.935602	0.0702747	1.25913	0.0494546	1.28411	0.0496003	0.858547	0.0769232	0.950956	0.0552816	0.000111356	1.7648e-05	0.136789	0.710998
PE 16:0/18:3	0.402883	0.0327123	0.628114	0.0498051	0.372226	0.0310481	0.351551	0.0251271	0.58829	0.0104686	7.75339e-05	0.167008	0.0238253	2.05012e-06
PE 16:0/19:Δ	0.240456	0.0167294	0.369305	0.0277026	0.266713	0.0351174	0.335495	0.0407438	0.370668	0.0252075	5.3645e-05	0.169631	0.001313	1.12915e-05
PE 16:0/20:4	0.457818	0.0288157	0.605365	0.023256	0.405733	0.0231595	0.382566	0.0287746	0.685086	0.0193467	7.33322e-05	0.0135919	0.00328922	4.64684e-07
PE 16:0/20:5	0.909239	0.0442891	0.79019	0.0244839	0.859652	0.0422477	0.5562	0.0469167	0.955277	0.0615568	0.00200973	0.10764	1.84854e-06	0.211673
PE 16:1/17:iso	0.416254	0.0355677	0.381303	0.0187392	0.300633	0.0112971	0.463241	0.032232	0.386102	0.0189715	0.121273	0.000121087	0.0600238	0.132952
PE 16:1/17:Δ	0.388014	0.0283593	0.346391	0.0129448	0.27125	0.0732083	0.409409	0.0198227	0.274845	0.0216138	0.0310103	0.0104526	0.204136	0.000102306
PE 16:1/18:0	0.285559	0.0171999	0.304362	0.0091132	0.183759	0.00683627	0.16102	0.0181734	0.39212	0.0135126	0.0909084	1.77726e-06	3.79819e-06	4.46438e-06
PE 16:1/18:1	0.89359	0.069304	0.881384	0.0243378	0.928243	0.0249485	1.27043	0.0353503	0.721402	0.0378955	0.7494	0.323541	4.6626e-06	0.00123301
PE 16:1/18:2	0.124235	0.02152	0.115343	0.00437336	0.18223	0.0147169	0.204538	0.020302	0.095359	0.0100382	0.448665	0.00108741	0.000299433	0.0262853
PE 16:1/19:Δ	0.110845	0.00998515	0.138312	0.0103649	0.107756	0.0150945	0.188108	0.0116917	0.121603	0.0107882	0.00496938	0.712662	3.5322e-06	0.140367
PE 16:2/17:iso	0.0835584	0.0140534	0.0620607	0.00466046	0.0601882	0.0116611	0.144385	0.00795015	0.0659436	0.00872151	0.0230043	0.0210986	3.00603e-05	0.0444474
PE 17:iso/17:Δ	2.65509	0.0546991	2.55638	0.0531592	2.18977	0.09966	3.29764	0.140129	2.1749	0.0807862	0.0296583	1.63785e-05	1.19433e-05	4.13279e-06
PE 17:iso/18:1	11.7197	0.357535	13.323	0.368711	10.6731	0.253706	9.22133	0.449401	11.3841	0.205245	0.000305588	0.000695347	1.04236e-05	0.106171
PE 17:iso/18:2	2.83686	0.123341	2.51577	0.0843764	3.37958	0.199944	2.73434	0.166975	2.34627	0.127465	0.00309279	0.000857665	0.301544	0.000263775
PE 17:iso/18:3	0.603474	0.0285226	0.558881	0.0187356	0.559228	0.0269294	0.857015	0.0158174	0.526056	0.0231712	0.0315463	0.0356895	1.22293e-07	0.00152035
PE 17:iso/19:Δ	0.949708	0.0308176	1.01518	0.0407962	0.8642	0.0560878	1.68316	0.0390589	0.847761	0.0364388	0.0283424	0.0173951	7.82403e-10	0.00139656
PE 17:iso/20:1	0.174124	0.00995002	0.233714	0.00653037	0.223901	0.0176887	0.31946	0.024435	0.159113	0.0162127	1.79707e-05	0.000584451	1.75625e-06	0.115655
PE 17:iso/20:2	0.25012	0.0138854	0.228853	0.0185271	0.388237	0.00922351	0.421173	0.0210711	0.241233	0.035976	0.0886344	7.42583e-08	3.55439e-07	0.62028
PE 17:iso/20:3	0.906409	0.0311969	0.834663	0.0285624	0.753611	0.0456112	1.38854	0.106455	1.15873	0.0270535	0.00929771	0.000264306	1.05022e-05	7.92744e-07
PE 17:iso/20:4	1.12255	0.0372012	0.960895	0.0234934	1.0322	0.0700037	1.40024	0.0794575	1.146	0.0467544	0.000135183	0.0342469	0.000104319	0.40585
PE 17:iso/20:5	2.36708	0.0654523	1.86617	0.0965342	2.31627	0.153251	2.59448	0.19097	1.56421	0.0630485	3.43637e-05	0.514656	0.0358766	4.48956e-08
PE 17:Δ/17:Δ	1.98447	0.103758	1.88875	0.0244024	1.58187	0.128754	1.41918	0.0398235	1.70326	0.0733335	0.11783	0.000612953	3.2228e-06	0.00112239
PE 17:Δ/18:0	2.05964	0.0803951	2.16672	0.0444744	1.31039	0.0330077	0.863358	0.0304458	2.4081	0.0649672	0.0496939	5.43867e-08	1.23725e-09	6.68213e-05
PE 17:Δ/18:1	16.8648	0.18905	15.5808	0.242024	15.7927	0.56993	11.527	0.322766	15.7611	0.16729	4.35564e-05	0.00399194	1.01319e-09	1.00461e-05
PE 17:Δ/18:2	2.12247	0.0783666	1.96276	0.0958885	2.94362	0.210284	2.0212	0.136652	1.67438	0.105202	0.0281617	3.71261e-05	0.188517	6.08535e-05
PE 17:Δ/18:3	0.363791	0.0259088	0.360461	0.0173802	0.318934	0.0145098	0.434372	0.0254823	0.332153	0.0124203	0.83274	0.00967349	0.00246869	0.0391816
PE 17:Δ/19:iso	0.214279	0.0193347	0.232677	0.00864461	0.150548	0.0115928	0.169692	0.00744735	0.182969	0.0200154	0.123619	0.000227504	0.00133504	0.0360438
PE 17:Δ/19:Δ	1.43095	0.126673	1.5684	0.0460243	1.17695	0.0778778	1.61962	0.083244	1.29178	0.0941303	0.0805703	0.00509281	0.0237995	0.0841196
PE 17:Δ/20:0	0.411054	0.026447	0.372933	0.0232645	0.247	0.0187311	0.0842754	0.0124011	0.404065	0.0148422	0.0582379	3.34165e-06	6.97773e-09	0.620291
PE 17:Δ/20:1	0.417135	0.0108521	0.376615	0.0194459	0.38352	0.0257159	0.477531	0.0166198	0.385789	0.0232893	0.00526619	0.0273711	0.000137291	0.0259269
PE 17:Δ/20:2	0.333442	0.0333097	0.289768	0.0204467	0.59066	0.0274444	0.598022	0.0290052	0.304498	0.0439071	0.0563801	9.60757e-07	9.23733e-07	0.274025
PE 17:Δ/20:3	1.29311	0.0362432	1.19035	0.0324004	1.03547	0.0577332	1.90347	0.0831188	1.75252	0.0340427	0.00307607	2.9352e-05	3.75311e-07	3.15657e-08
PE 17:Δ/20:4	1.39122	0.0589956	1.17406	0.039527	1.18863	0.0874499	1.14532	0.0548146	1.66663	0.0471526	0.000412562	0.00263556	0.000133974	3.80494e-05
PE 17:Δ/20:5	1.261	0.0720371	0.942062	0.0467382	0.932164	0.0568223	0.868045	0.0495691	1.1225	0.0536035	0.000125061	4.31176e-05	8.18759e-06	0.00870702
PE 18:0/18:1	4.08004	0.0697648	4.959	0.11858	3.50693	0.130298	2.04334	0.0713398	5.14455	0.153321	2.28827e-06	2.43553e-05	5.86629e-11	6.11526e-07
PE 18:0/18:2	1.59424	0.0686644	1.57746	0.0337517	1.70594	0.0769844	0.854564	0.0536033	1.84746	0.0789874	0.670951	0.0417616	6.12686e-08	0.00063819
PE 18:0/18:3	0.549707	0.0202284	0.514186	0.0102311	0.355899	0.032499	0.290037	0.0201494	0.781969	0.03963	0.0156667	3.33775e-06	3.57301e-08	2.64654e-06
PE 18:0/19:Δ	0.578309	0.0286699	0.743974	0.0572863	0.421483	0.0233263	0.377742	0.0300102	0.843892	0.0699757	0.000734189	1.25512e-05	4.74589e-06	4.98872e-05
PE 18:0/20:1	0.115199	0.012554	0.150392	0.00758325	0.103555	0.0146375	0.0844943	0.00513206	0.137558	0.0189435	0.00175615	0.213895	0.000974162	0.0589996
PE 18:0/20:3	0.629307	0.0370899	0.703438	0.0372686	0.454662	0.0490785	0.503242	0.0226224	1.20979	0.058088	0.0207103	0.000221058	0.000190402	6.52915e-08
PE 18:0/20:4	0.944655	0.0654946	0.881369	0.0467014	0.68551	0.0624108	0.447414	0.0253422	1.54212	0.0686999	0.148982	0.000207992	2.53326e-07	6.30503e-07
PE 18:0/20:5	2.97236	0.057941	2.32314	0.123469	2.19337	0.0939032	1.19385	0.0480947	3.54816	0.161486	1.52324e-05	2.59154e-07	1.83154e-11	6.89827e-05
PE 18:1/18:1	8.13063	0.208194	6.93233	0.209725	9.45843	0.497587	9.76762	0.128982	7.24733	0.323947	5.9336e-05	0.000570707	3.96276e-07	0.00089707
PE 18:1/18:2	2.4888	0.0640178	2.07426	0.0646764	4.60847	0.102383	5.04944	0.275304	1.95304	0.0946673	2.77821e-05	1.95068e-10	3.68425e-08	5.9624e-06
PE 18:1/18:3	0.657684	0.0441096	0.669372	0.0489677	0.805683	0.0455158	1.38199	0.0605605	0.713203	0.0441613	0.71758	0.000801393	2.20943e-08	0.0819068
PE 18:1/19:iso	0.4907	0.0429425	0.54168	0.00684122	0.43428	0.0629958	0.487252	0.0245397	0.4353	0.0297848	0.0534605	0.136571	0.880003	0.0452205
PE 18:1/19:Δ	3.15641	0.157693	3.20828	0.172385	3.15921	0.204144	4.42422	0.1735	3.27148	0.212658	0.651902	0.981221	2.02332e-06	0.359547
PE 18:1/20:0	0.43065	0.0240309	0.454182	0.0043104	0.407836	0.0181885	0.17985	0.00621604	0.536402	0.0329937	0.0980148	0.128981	1.55979e-08	0.000408268
PE 18:1/20:1	0.827419	0.0544051	0.626109	0.00983426	0.873993	0.043172	0.895644	0.0293926	0.879512	0.0408516	0.000176059	0.172137	0.0388875	0.125237
PE 18:1/20:2	0.280213	0.0301774	0.220145	0.0348752	0.57321	0.0279471	0.758277	0.0213939	0.275169	0.0706179	0.0275168	2.41655e-07	2.22517e-09	0.886883
PE 18:1/20:3	0.865436	0.0849679	0.743686	0.0833717	0.952127	0.0323824	1.87493	0.0999995	1.12141	0.1596	0.0682819	0.0656054	1.32702e-07	0.0132823
PE 18:1/20:4	1.18326	0.0497738	0.947556	0.0998275	1.30965	0.0461074	1.61616	0.0721704	1.39963	0.177498	0.00231586	0.00314278	4.03326e-06	0.0304361
PE 18:1/20:5	2.35699	0.0928615	1.89664	0.0495147	2.85913	0.122139	2.37693	0.137773	2.1216	0.0567573	4.66975e-05	8.24459e-05	0.795253	0.00129399
PE 18:2/19:Δ	0.458263	0.0385924	0.424109	0.0251204	0.760239	0.0400923	0.94808	0.0535926	0.420188	0.0190421	0.172244	1.96981e-06	1.76516e-07	0.0832608
PE 18:3-19:Δ	0.150476	0.00473298	0.176858	0.013107	0.149604	0.0171904	0.36526	0.0238825	0.167396	0.0141115	0.00388603	0.915592	4.53986e-08	0.0346017
PE 19:iso/19:Δ	0.0746981	0.00880746	0.0832099	0.00282438	0.0601792	0.00296446	0.0907419	0.00625399	0.0673599	0.00871815	0.108931	0.00815601	0.0105225	0.222055
PE 19:iso/20:5	0.322178	0.0228492	0.263927	0.012095	0.265448	0.0185895	0.242218	0.0282337	0.224701	0.0328567	0.00257387	0.00259273	0.00116013	0.000611347
PE 19:Δ/20:1	0.157141	0.0126965	0.13336	0.0108318	0.15541	0.00809779	0.236772	0.0158374	0.166809	0.00866799	0.020783	0.80358	2.23663e-05	0.197297
PE 19:Δ/20:3	0.213762	0.0279954	0.249277	0.0174403	0.225789	0.015336	0.760349	0.0833879	0.33602	0.0265516	0.0635712	0.423989	6.96498e-07	0.000103493
PE 19:Δ/20:4	0.302616	0.016047	0.320662	0.0280646	0.34943	0.00948953	0.677435	0.0393005	0.410504	0.0113959	0.261303	0.000501428	4.50875e-08	1.82359e-06
PE 19:Δ/20:5	0.449835	0.0224139	0.491025	0.0141249	0.539978	0.0305297	0.695932	0.0303455	0.455501	0.0188042	0.0154666	0.000709326	4.78488e-07	0.67642
PE 20:0/20:5	0.217422	0.008274	0.150706	0.0109313	0.177752	0.012736	0.0835363	0.00907399	0.207288	0.0119321	1.58499e-05	0.000386844	8.5528e-09	0.157213
PE 18:2/18:2	0.0984976	0.0195864	0.0833931	0.00310033	0.228772	0.0228546	0.300624	0.0299036	0.0717747	0.011545	0.175617	1.08311e-05	1.43846e-06	0.0302621
PE 18:2/20:3	0.116094	0.021382	0.0915208	0.0124793	0.154978	0.00994159	0.329645	0.0161389	0.115619	0.0436874	0.082805	0.00615409	1.00487e-07	0.983103
PE 18:2/20:4	0.131625	0.01065	0.107186	0.00998627	0.203081	0.0133939	0.233865	0.0112933	0.13396	0.0357238	0.00982156	1.41277e-05	4.44116e-07	0.892087
PE 18:2/20:5	0.163277	0.0149261	0.136611	0.00595486	0.278417	0.0416808	0.25485	0.041798	0.133772	0.017245	0.0125922	0.000398136	0.00172457	0.0201175
PE 20:4-20:4	0.0482814	0.0131416	0.0336352	0.00452607	0.0549228	0.0069478	0.0436757	0.00940804	0.0588406	0.0204375	0.0732061	0.347036	0.541792	0.359645
PE 20:4-20:5	0.130805	0.0147097	0.111546	0.0112204	0.148348	0.0140031	0.119743	0.00812151	0.143446	0.0233015	0.068174	0.089516	0.179207	0.335025
PE 20:5-20:5	0.0615481	0.00722203	0.0658079	0.0115868	0.0783271	0.0137026	0.070438	0.00847545	0.060535	0.00780409	0.518664	0.0417028	0.112058	0.836626
