# Supplementary material for: PAQR-2 Regulates Fatty Acid Desaturation during Cold Adaptation in C. elegans
Source: PLoS Genet. 2013 Sep 12;9(9):e1003801. doi: 10.1371/journal.pgen.1003801 (PMC3772066; doi:10.1371/journal.pgen.1003801)
Supplement: Table S7 — TAG composition (each row indicates the % of total TAG that had the indicated number of carbon atoms and double bonds in its FAs). Red and blue shadings indicate FAs that are significantly elevated or lowered, respectively, compared to the control N2 worms and based on t-tests. (XLSX) [file pgen.1003801.s012.xlsx]

## Sheet: Blad1
	N2		paqr-2		nhr-49(et8)		cept-1(et10)		nhr-49(gk405)		N2 vs paqr-2	N2 vs nhr-49(et8)	N2 vs cept-1(et10)	N2 vs nhr-49(gk405)
	Average	SD	Average	SD	average	SD	Average	SD	Average	SD	TTEST	TTEST	TTEST	TTEST
TAG 47:0	0.0805259	0.0070966	0.152872	0.173892	0.0557799	0.00667291	0.0447212	0.00805096	0.0393717	0.0031389	0.375497	0.000464757	7.19591e-05	2.34578e-06
TAG 47:1	0.474347	0.0221421	0.527612	0.0843803	0.345143	0.0232775	0.231637	0.0174697	0.338666	0.0222597	0.211332	1.86402e-05	5.51688e-08	1.09567e-05
TAG 48:0	0.0749249	0.00472459	0.228402	0.315574	0.0552219	0.00772227	0.0438119	0.00835866	0.0459745	0.00387085	0.304764	0.00124524	8.84117e-05	5.48987e-06
TAG 48:1	0.608841	0.026058	0.710824	0.147928	0.465092	0.0235406	0.298527	0.0118564	0.466884	0.0248176	0.167848	1.63649e-05	8.9573e-09	2.14753e-05
TAG 49:0	0.100602	0.00842527	0.116615	0.0956008	0.0653339	0.00629735	0.0714498	0.0133707	0.0406437	0.00157183	0.715606	6.94464e-05	0.00332229	2.78174e-07
TAG 49:1	1.08384	0.0643506	1.03503	0.0766852	0.828702	0.0426944	0.771816	0.0784471	0.645378	0.014173	0.332542	7.71156e-05	0.000127537	4.10286e-07
TAG 50:0	0.0590002	0.00808932	0.0900656	0.076899	0.0361176	0.00492432	0.031584	0.00669472	0.0356456	0.00276436	0.391512	0.000643778	0.000387869	0.000286656
TAG 50:1	0.966644	0.0365312	0.971809	0.0664835	0.732434	0.0335953	0.629666	0.0379993	0.704334	0.0207814	0.885483	5.6745e-06	5.5936e-07	6.73312e-07
TAG 51:1	1.06553	0.0509542	0.936193	0.0469598	0.778571	0.0290364	0.920663	0.106585	0.660481	0.0162644	0.00580613	4.32022e-06	0.0253701	1.50043e-07
TAG 52:1	0.696264	0.0156643	0.662362	0.0173469	0.491716	0.0160111	0.508105	0.0268423	0.533358	0.0140058	0.0178081	3.46047e-08	8.51144e-07	1.24917e-07
TAG 53:1	0.483481	0.0170083	0.455833	0.0136078	0.301362	0.0109083	0.353368	0.0319885	0.384828	0.0173474	0.0336691	3.83523e-08	4.2483e-05	1.73611e-05
TAG 54:1	0.2663	0.0140926	0.27646	0.00568543	0.147746	0.0119645	0.164495	0.00797263	0.282173	0.0169757	0.221429	5.45936e-07	6.35961e-07	0.146351
TAG 55:1	0.107632	0.00686106	0.112574	0.00603259	0.0712781	0.00881383	0.0678461	0.00559777	0.119652	0.00631322	0.29568	8.57112e-05	8.19725e-06	0.0204247
TAG 47:2	0.577317	0.0133655	0.531413	0.0252748	0.440453	0.0166637	0.22289	0.00774824	0.509709	0.0218197	0.00960218	5.49889e-07	2.30988e-11	0.000358459
TAG 47:3	0.333216	0.00800015	0.19228	0.0148804	0.281091	0.00572803	0.118554	0.00548274	0.1817	0.0081593	3.57155e-07	2.36552e-06	3.07515e-11	1.81533e-09
TAG 48:2	1.38953	0.0475309	1.40808	0.115428	1.13044	0.0469812	0.612896	0.0274967	1.35426	0.0570922	0.750808	2.43888e-05	1.08749e-09	0.31937
TAG 48:3	0.847009	0.02703	0.525218	0.0360823	0.764837	0.0261335	0.346851	0.0260143	0.471542	0.0229405	1.19597e-06	0.00121341	1.73819e-09	1.07598e-08
TAG 49:2	3.47378	0.101167	3.28293	0.165701	2.94409	0.140748	2.07609	0.0729379	2.56121	0.0315893	0.0692657	0.000133248	6.8818e-09	5.49208e-08
TAG 49:3	1.279	0.0184613	1.04645	0.0695191	1.16701	0.025744	0.662135	0.00812815	0.879186	0.0175768	0.000165221	4.75833e-05	2.32812e-12	4.77882e-10
TAG 49:4	0.103436	0.00243154	0.0785213	0.00315127	0.110174	0.00396576	0.102487	0.00489697	0.0875848	0.0043106	2.95944e-06	0.0118982	0.708085	9.5993e-05
TAG 50:2	3.94488	0.072397	3.82019	0.146961	3.55592	0.0524603	2.73195	0.0507729	3.52453	0.0733405	0.136959	1.04247e-05	1.38693e-09	1.67987e-05
TAG 50:3	2.31532	0.03495	1.89333	0.0717059	2.32254	0.0629802	1.57292	0.0289637	1.85361	0.0358564	7.62949e-06	0.828214	3.42548e-10	3.20608e-08
TAG 50:4	0.282081	0.00769784	0.245309	0.00908805	0.275812	0.0161299	0.314901	0.00924653	0.235906	0.00772215	0.000308065	0.455434	0.00028959	1.27332e-05
TAG 51:2	6.19905	0.189123	5.90212	0.216515	5.60979	0.201969	5.21241	0.429421	4.61813	0.0897171	0.0638594	0.00142314	0.00153791	1.53234e-07
TAG 51:3	10.6058	0.34096	9.58812	0.512557	10.8287	0.35585	6.76736	0.542391	9.0217	0.200431	0.00890876	0.34157	9.22299e-07	1.92085e-05
TAG 51:4	0.349275	0.00731307	0.336789	0.00428016	0.40069	0.0114717	0.534612	0.0203611	0.372537	0.0135993	0.0198567	2.93715e-05	5.71607e-08	0.00980464
TAG 51:5	0.113658	0.00637064	0.101686	0.0111308	0.109337	0.00547308	0.12811	0.00713524	0.110256	0.00396298	0.0803074	0.283171	0.0096663	0.340282
TAG 52:2	5.18905	0.0461883	5.01217	0.101238	4.70849	0.0443268	4.90597	0.145366	4.72735	0.0822691	0.00972849	1.60659e-07	0.00320855	4.3162e-06
TAG 52:3	10.1065	0.0826743	9.25269	0.168449	11.3398	0.18925	9.62361	0.349624	10.3019	0.245046	2.08113e-05	9.46193e-07	0.0169226	0.129626
TAG 52:4	0.871652	0.0235621	0.990263	0.0234533	1.30546	0.0410525	1.85121	0.0438165	0.942442	0.0495981	0.000135117	3.36379e-08	7.816e-11	0.0204262
TAG 52:5	0.377521	0.0102185	0.385796	0.0141094	0.388586	0.0112415	0.482544	0.00783923	0.416023	0.00714594	0.339714	0.142042	8.41328e-08	0.000123978
TAG 52:6	0.164363	0.00462552	0.174454	0.00861343	0.180622	0.00671296	0.208609	0.00618351	0.155878	0.00457402	0.0576992	0.00211212	1.29941e-06	0.0193993
TAG 53:2	4.40769	0.0363792	4.45643	0.0733824	3.75413	0.0790512	4.06608	0.201808	4.28915	0.0156886	0.230673	1.60066e-07	0.00582887	0.000154192
TAG 53:3	12.383	0.150106	12.2347	0.273134	13.0889	0.0241948	11.6128	0.357992	13.3619	0.0547513	0.331186	6.40992e-06	0.00217798	7.76874e-07
TAG 53:4	0.918767	0.031899	1.01317	0.0357729	1.52284	0.0840351	2.20219	0.137027	1.06154	0.0773781	0.00410296	3.79939e-07	3.48934e-08	0.00512991
TAG 53:5	0.396076	0.0139452	0.431041	0.0153698	0.479591	0.0285271	0.694274	0.0592196	0.516742	0.0195275	0.00901574	0.000369521	4.265e-06	3.51359e-06
TAG 53:6	0.217071	0.00917798	0.231265	0.00979582	0.260156	0.00947034	0.325633	0.017288	0.235246	0.0112713	0.0601155	8.34577e-05	1.66683e-06	0.0233402
TAG 54:2	2.72449	0.0446173	2.83139	0.0652657	2.19436	0.0626393	2.52291	0.0857173	2.91258	0.018956	0.022101	3.11953e-07	0.001614	2.42489e-05
TAG 54:3	8.9622	0.232718	9.61496	0.355581	9.69736	0.211473	10.5657	0.38718	10.8469	0.11167	0.0125052	0.000795015	4.62064e-05	1.99444e-07
TAG 54:4	0.95632	0.0327315	1.16853	0.0699937	1.55742	0.0837657	2.7501	0.167498	1.17091	0.0661422	0.000503487	3.96386e-07	1.14255e-08	0.000187701
TAG 54:5	0.609558	0.0247913	0.760446	0.0253857	0.774259	0.0251681	1.36755	0.068511	0.868699	0.0304479	4.32764e-05	6.21671e-06	1.23856e-08	4.37138e-07
TAG 54:6	0.372891	0.0186443	0.429933	0.0147687	0.462678	0.0268004	0.673783	0.010295	0.429774	0.0177939	0.00160975	0.00027412	1.09712e-09	0.00114195
TAG 55:2	1.33423	0.032218	1.53583	0.0401399	0.932817	0.0437752	0.996343	0.0235	1.73288	0.0498751	6.72731e-05	1.82472e-07	6.23119e-08	3.82796e-07
TAG 55:3	5.12906	0.192889	5.77384	0.251254	5.32456	0.199158	6.20177	0.213464	6.42319	0.101907	0.00326274	0.153514	3.24003e-05	9.95607e-07
TAG 55:4	0.613624	0.0385058	0.76091	0.0640839	1.04438	0.0754144	1.96837	0.130826	0.799413	0.0506142	0.00356695	3.21879e-06	1.78313e-08	0.0001818
TAG 55:5	0.513248	0.0192958	0.705578	0.0376714	0.701809	0.0453071	1.47809	0.100084	0.856072	0.0307911	2.13034e-05	2.67013e-05	2.60821e-08	2.67768e-08
TAG 55:6	0.409364	0.0284675	0.487805	0.0283204	0.5303	0.0506108	0.887392	0.0429236	0.537998	0.0274791	0.00447789	0.00162977	3.04629e-08	8.63863e-05
TAG 56:2	0.541809	0.0127278	0.577597	0.0245176	0.36421	0.014704	0.377276	0.0190535	0.657365	0.0198484	0.0246561	3.45951e-08	2.27133e-07	4.26824e-06
TAG 56:3	2.28511	0.138703	2.8878	0.148555	2.18096	0.105025	2.86172	0.265359	3.07075	0.101995	0.000411093	0.217475	0.00259434	7.30062e-06
TAG 56:4	0.343426	0.0213759	0.454957	0.0395469	0.525771	0.032898	1.17129	0.0844882	0.456313	0.0247607	0.000958155	6.362e-06	2.5372e-08	5.65554e-05
TAG 56:5	0.356005	0.0193046	0.529003	0.0437945	0.461453	0.0329563	1.18336	0.0876195	0.639539	0.0220613	8.99691e-05	0.000267065	3.20472e-08	2.20143e-08
TAG 56:6	0.29973	0.0205107	0.35529	0.0234499	0.36541	0.0352965	0.688403	0.042084	0.444112	0.021382	0.00675016	0.00700699	7.31051e-08	4.45638e-06
TAG 57:2	0.232989	0.00925644	0.239464	0.00959849	0.15949	0.00839107	0.151421	0.0031099	0.30472	0.00612161	0.338908	1.06146e-06	6.96715e-08	5.1374e-07
TAG 57:3	0.478115	0.0214632	0.559731	0.0390863	0.425948	0.0267523	0.630761	0.0301486	0.574655	0.0216815	0.00508809	0.00934611	1.54737e-05	0.000104463
TAG 57:4	0.128955	0.00978875	0.145786	0.0193765	0.201541	0.0244101	0.44333	0.0337227	0.162459	0.0110091	0.131289	0.000267625	4.04341e-08	0.000946651
TAG 57:5	0.223005	0.0206726	0.311714	0.0197453	0.288479	0.0423577	0.719912	0.0524168	0.381758	0.0117575	0.000327741	0.0145292	4.55195e-08	4.00316e-07
TAG 57:6	0.169079	0.0104081	0.213175	0.0211477	0.201576	0.0252818	0.428345	0.0329931	0.271838	0.0138825	0.00441464	0.0289028	1.62795e-07	1.00829e-06
TAG 58:2	0.141164	0.00940012	0.105163	0.00518891	0.0980627	0.00957819	0.0887147	0.00773986	0.153784	0.00415813	0.000250021	9.41405e-05	1.1225e-05	0.025238
TAG 58:3	0.262573	0.0607636	0.140053	0.00703584	0.163184	0.0204708	0.328642	0.0325055	0.216906	0.0232479	0.00548657	0.0084918	0.0643933	0.155157
