# Supplementary material for: PAQR-2 Regulates Fatty Acid Desaturation during Cold Adaptation in C. elegans
Source: PLoS Genet. 2013 Sep 12;9(9):e1003801. doi: 10.1371/journal.pgen.1003801 (PMC3772066; doi:10.1371/journal.pgen.1003801)
Supplement: Table S8 — FA composition of PCs, PEs and TAGs. Red and blue shadings indicate FAs that are significantly elevated or lowered, respectively, compared to the control N2 worms and based on t-tests. Note: 17:Δ is cis-9,10-methylenehexadecanoic acid and 19:Δ is cis-11,12-methylene octadecanoic acid. (XLSX) [file pgen.1003801.s013.xlsx]

## Sheet: Blad1
	Phosphatidylcholine					Phosphatidylethanolamine					Triglyceride
	N2	paqr-2	nhr-49(et8)	cept-1(et10)	nhr-49(gk405)	N2	paqr-2	nhr-49(et8)	cept-1(et10)	nhr-49(gk405)	N2	paqr-2	nhr-49(et8)	cept-1(et10)	nhr-49(gk405)
FA 12:0	n.d.	n.d.	n.d.	n.d.	n.d.	n.d.	n.d.	n.d.	n.d.	n.d.	0.06 ± 0.00	0.09 ± 0.00	0.06 ± 0.00	0.03 ± 0.00	0.11 ± 0.01
FA 14:0	0.89 ± 0.04	1.04 ± 0.05	0.84 ± 0.05	0.76 ± 0.04	1.09 ± 0.09	n.d.	n.d.	n.d.	n.d.	n.d.	0.94 ± 0.03	1.24 ± 0.12	0.81 ± 0.02	0.46 ± 0.01	1.22 ± 0.09
FA 15:iso	2.51 ± 0.06	2.44 ± 0.03	2.63 ± 0.17	2.86 ± 0.10	1.91 ± 0.04	0.81 ± 0.02	1.02 ± 0.04	1.12 ± 0.06	2.03 ± 0.05	0.61 ± 0.02	n.d.	n.d.	n.d.	n.d.	n.d.
FA 16:0	1.19 ± 0.09	1.44 ± 0.08	0.90 ± 0.05	0.81 ± 0.13	1.40 ± 0.08	3.13 ± 0.12	4.55 ± 0.16	3.21 ± 0.10	2.67 ± 0.10	3.67 ± 0.11	2.31 ± 0.08	2.75 ± 0.75	1.92 ± 0.07	1.38 ± 0.05	2.59 ± 0.10
FA 17:iso	3.24 ± 0.10	2.50 ± 0.15	3.11 ± 0.07	3.20 ± 0.21	2.18 ± 0.04	12.47 ± 0.22	13.39 ± 0.32	11.79 ± 0.18	12.85 ± 0.39	11.38 ± 0.14	5.56 ± 0.18	4.99 ± 0.07	5.29 ± 0.11	6.87 ± 0.61	3.08 ± 0.06
FA 18:0	2.53 ± 0.17	2.36 ± 0.09	1.83 ± 0.28	1.66 ± 0.21	3.10 ± 0.09	7.43 ± 0.03	8.44 ± 0.15	5.95 ± 0.12	3.90 ± 0.06	9.49 ± 0.09	5.56 ± 0.18	2.93 ± 0.10	1.80 ± 0.06	1.36 ± 0.03	3.72 ± 0.07
FA 19:iso	0.18 ± 0.01	0.15 ± 0.01	0.12 ± 0.04	0.16 ± 0.03	0.16 ± 0.02	0.60 ± 0.04	0.64 ± 0.01	0.50 ± 0.04	0.57 ± 0.01	0.50 ± 0.03	0.46 ± 0.01	0.49 ± 0.02	0.35 ± 0.01	0.44 ± 0.03	0.43 ± 0.02
FA 20:0	0.14 ± 0.02	0.11 ± 0.02	0.08 ± 0.02	0.11 ± 0.04	0.16 ± 0.02	0.53 ± 0.02	0.49 ± 0.02	0.42 ± 0.02	0.17 ± 0.01	0.57 ± 0.02	0.38 ± 0.02	0.40 ± 0.02	0.24 ± 0.02	0.18 ± 0.01	0.45 ± 0.01
FA 22:0	0.02 ± 0.01	0.02 ± 0.00	0.01 ± 0.01	0.021 ± 0.01	0.03 ± 0.01	n.d.	n.d.	n.d.	n.d.	n.d.	n.d.	n.d.	n.d.	n.d.	n.d.
FA 14:1	n.d.	n.d.	n.d.	n.d.	n.d.	n.d.	n.d.	n.d.	n.d.	n.d.	0.98 ± 0.02	0.54 ± 0.02	0.88 ± 0.03	0.48 ± 0.01	0.50 ± 0.03
FA 16:1	1.53 ± 0.07	1.63 ± 0.06	1.35 ± 0.04	1.12 ± 0.06	1.44 ± 0.07	1.11 ± 0.08	1.08 ± 0.02	0.99 ± 0.06	1.35 ± 0.05	1.00 ± 0.03	2.41 ± 0.04	2.22 ± 0.26	2.26 ± 0.06	1.86 ± 0.04	2.23 ± 0.07
FA 17:Δ	10.69 ± 0.21	13.55 ± 0.33	10.45 ± 0.16	12.37 ± 0.46	10.02 ± 0.17	18.03 ± 0.17	17.01 ± 0.12	16.21 ± 0.45	14.49 ± 0.16	17.08 ± 0.13	42.40 ± 0.67	41.04 ± 1.23	42.44 ± 0.75	36.40 ± 0.98	39.67 ± 0.39
FA 18:1	27.06 ± 0.18	26.25 ± 0.25	26.05 ± 0.93	24.57 ± 0.28	26.31 ± 0.40	32.72 ± 0.34	31.80 ± 0.29	34.54 ± 0.70	33.17 ± 0.30	31.60 ± 0.40	21.44 ± 0.57	20.46 ± 0.53	23.47 ± 0.49	23.63 ± 1.15	22.86 ± 0.48
FA 19:Δ	6.34 ± 0.13	6.22 ± 0.17	5.64 ± 0.17	7.93 ± 0.22	6.46 ± 0.25	4.23 ± 0.16	4.57 ± 0.20	4.24 ± 0.06	6.57 ± 0.21	4.47 ± 0.21	15.39 ± 0.43	17.29 ± 0.33	14.28 ± 0.42	16.82 ± 0.74	17.22 ± 0.52
FA 20:1	0.39 ± 0.03	0.30 ± 0.03	0.35 ± 0.02	0.42 ± 0.02	0.38 ± 0.02	0.85 ± 0.04	0.76 ± 0.02	0.87 ± 0.04	1.01 ± 0.03	0.86 ± 0.03	0.74 ± 0.02	0.67 ± 0.05	0.74 ± 0.03	1.04 ± 0.03	0.70 ± 0.03
FA 16:2	0.23 ± 0.03	0.20 ± 0.03	0.16 ± 0.03	0.20 ± 0.02	0.21 ± 0.04	0.04 ± 0.01	0.03 ± 0.00	0.03 ± 0.01	0.07 ± 0.00	0.03 ± 0.00	0.24 ± 0.01	0.18 ± 0.01	0.20 ± 0.01	0.29 ± 0.01	0.21 ± 0.01
FA 18:2	6.10 ± 0.22	5.82 ± 0.17	8.76 ± 0.48	4.57 ± 0.14	4.97 ± 0.42	5.74 ± 0.13	5.36 ± 0.10	8.23 ± 0.32	7.42 ± 0.40	5.00 ± 0.25	1.48 ± 0.04	1.66 ± 0.07	2.28 ± 0.12	3.27 ± 0.10	1.56 ± 0.11
FA 18:3	3.59 ± 0.14	3.92 ± 0.22	3.47 ± 0.12	3.68 ± 0.09	3.76 ± 0.17	1.36 ± 0.05	1.45 ± 0.07	1.28 ± 0.05	1.84 ± 0.06	1.56 ± 0.04	0.80 ± 0.06	0.73 ± 0.01	0.71 ± 0.02	1.03 ± 0.07	0.94 ± 0.04
FA 20:2	0.39 ± 0.02	0.31 ± 0.04	0.52 ± 0.05	0.70 ± 0.06	0.36 ± 0.06	0.43 ± 0.02	0.37 ± 0.04	0.78 ± 0.02	0.89 ± 0.03	0.41 ± 0.07	0.18 ± 0.01	0.21 ± 0.02	0.35 ± 0.02	0.77 ± 0.05	0.19 ± 0.02
FA 20:3	3.82 ± 0.07	4.02 ± 0.08	3.70 ± 0.16	4.64 ± 0.13	4.80 ± 0.08	2.01 ± 0.10	1.91 ± 0.07	1.79 ± 0.09	3.38 ± 0.16	2.85 ± 0.11	0.57 ± 0.03	0.87 ± 0.04	0.74 ± 0.04	1.82 ± 0.09	0.97 ± 0.04
FA 20:4	7.76 ± 0.19	7.72 ± 0.02	7.68 ± 0.31	7.58 ± 0.37	9.46 ± 0.22	2.88 ± 0.07	2.59 ± 0.07	2.72 ± 0.10	3.06 ± 0.07	3.62 ± 0.10	0.44 ± 0.02	0.57 ± 0.03	0.55 ± 0.04	0.96 ± 0.03	0.67 ± 0.03
FA 20:5	21.42 ± 0.30	20.03 ± 0.38	22.35 ± 0.91	22.64 ± 0.42	21.80 ± 0.53	5.64 ± 0.08	4.55 ± 0.19	5.36 ± 0.12	4.56 ± 0.26	5.30 ± 0.16	0.65 ± 0.04	0.69 ± 0.06	0.67 ± 0.09	0.90 ± 0.03	0.66 ± 0.04
